# Supplementary material for: Metagenome-assembled genomes provide new insight into the microbial diversity of two thermal pools in Kamchatka, Russia
Source: Sci Rep. 2019 Feb 28;9:3059. doi: 10.1038/s41598-019-39576-6 (PMC6395817; doi:10.1038/s41598-019-39576-6)
Supplement: Supplementary file 2 — Supplementary Tables [file 41598_2019_39576_MOESM2_ESM.xlsx]

## Sheet: TableS1
Table S1: Summary statistics of quality filtering and metagenomic assembly
	Ark	Zav
Reads processed	52908626	58334696
Reads after trimming	40765334	34949070
Bp after quality cut-off	3391993585	2893626093
Scaffolds (n)	103026	151500
Size of scaffolds	53407862	152668836
Longest scaffold	103908	791131
Shortest scaffold	56	56
n of scaffolds >1K nt	7,980 (7.7%)	28,754 (19%)
n of scaffolds 10K nt	755 (0.7%)	1,647 (1.1%)
n of scaffolds >100K nt	3	18
n of scaffolds >1M nt	0	0
n of scaffolds >10M nt	0	0
Mean scaffold size	518	1008
Median scaffold size	92	408
N50 scaffold length	3059	2637
L50 scacffold count	2653	9899
Scaffold %A	30.4	29.27
Scaffold %C	19.58	20.75
Scaffold %G	19.54	2.74
Scaffold %T	30.48	29.25
Scaffold %N	0	0

## Sheet: TableS2
Table S2: Summary of individual MAG assembly statistics, quality measurements and taxonomic inferences
MAG_ID	Original_Bin_ID	Name submitted to NCBI	Source_Pool	MAG_Quality	Domain	Phylum	Class	Order	Family	Genus	Species	Putative Taxonomy	CheckM_Marker_Lineage	CheckM_Marker_ID	CheckM_Lineage_Workflow_Taxonomy	Kaiju_Taxonomy	Phylosift_Tree_Taxonomy	total_length_bp	num_contigs	N50	GC_content	CheckM_num_unique_markers_of_43	CheckM_num_multicopy_markers_of_43	CheckM_Perecent_Complete	CheckM_Percent_Contamination	CheckM_percent_strain_heterogeneity	Anvio_percent_completion	Anvio_percent_redundancy
ARK-15	Bin_u_rest_3-contigs	Aciduliprofundum sp. ARK-15	Ark	High	Archaea	Euryarchaeota	-	-	-	Aciduliprofundum	-	Aciduliprofundum sp	p__Euryarchaeota	(UID3)	k__Archaea;p__Euryarchaeota	NA	Aciduliprofundum sp	1366358	181	12768	40.3062	43	0	98.39	2.42	66.67	96.2963	1.85185
ZAV-11	Bin_31_32_36_37_comb4_6_1-contigs	Bathyarchaeota sp. ZAV-11	Zav	Low	Archaea	Candidatus Bathyarchaeota	-	-	-	-	-	Candidatus Bathyarchaeota sp	k__Archaea	(UID2)	k__Archaea	Candidatus Bathyarchaeota archaeon RBG_13_46_16b	Candidatus Bathyarchaeota sp	421985	84	8297	42.054	13	0	30.42	1.94	0	33.9506	0
ZAV-13	Bin_32_ref_12-contigs	Bathyarchaeota sp. ZAV-13	Zav	Medium	Archaea	Candidatus Bathyarchaeota	-	-	-	-	-	Candidatus Bathyarchaeota sp	k__Archaea	(UID2)	k__Archaea	Candidatus Bathyarchaeota archaeon RBG_13_46_16b	Candidatus Bathyarchaeota sp	597755	30	27058	42.3881	26	0	61.99	2.8	0	53.7037	1.85185
ZAV-17	Bin_32_ref_25-contigs	Bathyarchaeota sp. ZAV-17	Zav	Low	Archaea	Candidatus Bathyarchaeota	-	-	-	-	-	Candidatus Bathyarchaeota sp	k__Archaea	(UID2)	k__Archaea	Candidatus Bathyarchaeota archaeon RBG_13_46_16b	Candidatus Bathyarchaeota sp	295809	29	12906	43.8824	9	0	29.28	0	0	25.9259	0.617284
ZAV-15	Bin_34_3_11-contigs	Caldimicrobium thiodismutans ZAV-15	Zav	Medium	Bacteria	Thermodesulfobacteria	Thermodesulfobacteria	Thermodesulfobacteriales	Thermodesulfobacteriaceae	Caldimicrobium	thiodismutans	Caldimicrobium thiodismutans	k__Bacteria	(UID3060)	k__Bacteria;p__Thermodesulfobacteria;c__Thermodesulfobacteria;o__Thermodesulfobacteriales;f__Thermodesulfobacteriaceae	Caldimicrobium thiodismutans	Caldimicrobium thiodismutans	1298798	103	17588	37.0486	43	0	89.3	2.67	85.71	92.0863	0.719424
ARK-10	Bin_j_2-contigs	Caldisericum exile ARK-10	Ark	Low	Bacteria	Caldiserica	Caldisericia	Caldisericales	Caldisericaceae	Caldisericum	exile	Caldisericum exile	k__Bacteria	(UID203)	k__Bacteria	Caldisericum	Caldisericum exile	1043121	354	3951	34.5101	6	0	45.63	0	0	41.0072	0.719424
ZAV-07	Bin_14_1_2-contigs	Caldisericum exile ZAV-07	Zav	Medium	Bacteria	Caldiserica	Caldisericia	Caldisericales	Caldisericaceae	Caldisericum	exile	Caldisericum exile	k__Bacteria	(UID203)	k__Bacteria	Caldisericum exile	Caldisericum exile	860406	64	20494	34.5401	41	0	62.5	0	0	71.223	0.719424
ARK-06	Bin_f_1-contigs	Caldisphaera sp. ARK-06	Ark	Medium	Archaea	Crenarchaeota	Thermoprotei	Acidilobales	Caldisphaeraceae	Caldisphaera	-	Caldisphaera sp	k__Archaea	(UID2)	k__Archaea;p__Crenarchaeota;c__Thermoprotei;o__Acidilobales;f__Acidilobaceae	Caldisphaera	Caldisphaera sp	1413505	105	21803	30.2109	7	0	52.83	1.89	0	50	2.46914
ARK-07	Bin_f_2_1-contigs	Caldisphaera sp. ARK-07	Ark	Medium	Archaea	Crenarchaeota	Thermoprotei	Acidilobales	Caldisphaeraceae	Caldisphaera	-	Caldisphaera sp	c__Thermoprotei	(UID148)	k__Archaea;p__Crenarchaeota;c__Thermoprotei;o__Acidilobales;f__Acidilobaceae	Caldisphaera	Caldisphaera sp	821389	92	21052	31.4174	26	1	52.69	3.8	16.67	53.0864	0
ZAV-19	Bin_39_ref_1-contigs	Caldisphaera sp. ZAV-19	Zav	Medium	Archaea	Crenarchaeota	Thermoprotei	Acidilobales	Caldisphaeraceae	Caldisphaera	-	Caldisphaera sp	c__Thermoprotei	(UID148)	k__Archaea;p__Crenarchaeota;c__Thermoprotei;o__Acidilobales;f__Acidilobaceae	Caldisphaera lagunensis	Caldisphaera sp	935586	24	38811	30.9557	19	0	71.31	3.8	0	67.284	0
ZAV-20	Bin_39_leftover-contigs	Caldisphaera sp. ZAV-20	Zav	Low	Archaea	Crenarchaeota	Thermoprotei	Acidilobales	Caldisphaeraceae	Caldisphaera	-	Caldisphaera sp	c__Thermoprotei	(UID148)	k__Archaea;p__Crenarchaeota;c__Thermoprotei;o__Acidilobales;f__Acidilobaceae	Caldisphaera lagunensis	Caldisphaera sp	458561	13	40289	31.2266	14	4	34.39	3.38	14.29	38.8889	7.40741
ZAV-05	Bin_12_1_1_1-contigs	Calditerrivibrio nitroreducens ZAV-05	Zav	Medium	Bacteria	Deferribacteres	Deferribacteres	Deferribacterales	Deferribacteraceae	Calditerrivibrio	nitroreducens	Calditerrivibrio nitroreducens	k__Bacteria	(UID3187)	k__Bacteria;p__Deferribacteres;c__Deferribacteres;o__Deferribacterales;f__Deferribacteraceae	Calditerrivibrio nitroreducens	Calditerrivibrio nitroreducens	1421762	79	23586	35.8185	31	0	83.72	0.88	0	71.9424	0
ARK-02	Bin_m-contigs	Candidatus Aminicenantes sp. ARK-02	Ark	High	Bacteria	Candidatatus Aminicenantes	-	-	-	-	-	Candidatus Aminicenantes	k__Bacteria	(UID3187)	k__Bacteria	NA	Candidatus Aminicenantes	2550048	187	20870	43.1001	43	0	92.08	3.42	0	92.8058	1.43885
ZAV-02	Bin_3_1_1-contigs	Chloroflexus aggregans ZAV-02	Zav	Medium	Bacteria	Chloroflexi	Chloroflexia	Chloroflexales	Chloroflexaceae	Chloroflexus	aggregans	Chloroflexus aggregans	k__Bacteria	(UID1452)	k__Bacteria;p__Chloroflexi;c__Chloroflexi;o__Chloroflexales;f__Chloroflexaceae;g__Chloroflexus	Chloroflexus aggregans	Chloroflexus aggregans	3186100	1166	3244	55.1482	34	0	83.22	1.89	0	79.1367	7.19424
ZAV-10	Bin_29_1_1_1_1-contigs	Desulfurella multipotens ZAV-10	Zav	High	Bacteria	Proteobacteria	Deltaproteobacteria	Desulfurellales	Desulfurellaceae	Desulfurella	multipotens	Desulfurella multipotens	k__Bacteria	(UID3060)	k__Bacteria;p__Proteobacteria	Desulfurella multipotens	Desulfurella multipotens	1607973	185	13861	31.8126	43	0	97.95	4.03	58.33	94.964	1.43885
ARK-08	Bin_g_1_1-contigs	Desulfurella sp. ARK-08	Ark	High	Bacteria	Proteobacteria	Deltaproteobacteria	Desulfurellales	Desulfurellaceae	Desulfurella	-	Desulfurella sp	k__Bacteria	(UID3060)	k__Bacteria;p__Proteobacteria	Desulfurella	Desulfurella sp	1795068	342	8349	31.7666	34	0	97.58	4.78	42.86	87.7698	1.43885
ZAV-14	Bin_33_7-contigs	Dictyoglomus turgidum ZAV-14	Zav	Medium	Bacteria	Dictyoglomi	Dictyoglomia	Dictyoglomales	Dictyoglomaceae	Dictyoglomus	turgidum	Dictyoglomus turgidum	k__Bacteria	(UID203)	k__Bacteria;p__Dictyoglomi;c__Dictyoglomia;o__Dictyoglomales;f__Dictyoglomaceaeg__Dictyoglomus	Dictyoglomus turgidum	Dictyoglomus turgidum	1740951	99	24404	33.4019	42	0	82.76	0	0	90.6475	0
ARK-12	Bin_l_1_1-contigs	Fervidicoccus fontis ARK-12	Ark	Medium	Archaea	Crenarchaeota	Thermoprotei	Fervidicoccales	Fervidicoccaceae	Fervidicoccus	fontis	Fervidiococcus fontis	c__Thermoprotei	(UID148)	k__Archaea;p__Crenarchaeota;c__Thermoprotei;o__Acidilobales;f__Acidilobaceae	Fervidicoccus	Fervidiococcus fontis	1345765	159	22660	36.2669	32	0	82.09	4.41	30.77	77.1605	0.617284
ZAV-06	Bin_13-contigs	Fervidicoccus fontis ZAV-06	Zav	Medium	Archaea	Crenarchaeota	Thermoprotei	Fervidicoccales	Fervidicoccaceae	Fervidicoccus	fontis	Fervidicoccus fontis	c__Thermoprotei	(UID148)	k__Archaea;p__Crenarchaeota;c__Thermoprotei;o__Acidilobales;f__Acidilobaceae	Fervidicoccus fontis	Fervidicoccus fontis	655509	15	45310	35.1599	30	0	59.26	1.9	66.67	61.7284	1.23457
ARK-14	Bin_u_rest_1-contigs	Fervidicoccus sp. ARK-14	Ark	Medium	Archaea	Crenarchaeota	Thermoprotei	Fervidicoccales	Fervidicoccaceae	Fervidicoccus	-	Fervidiococcus sp	c__Thermoprotei	(UID148)	k__Archaea;p__Crenarchaeota;c__Thermoprotei;o__Acidilobales;f__Acidilobaceae	None	Fervidiococcus sp	1460142	312	8641	44.5316	36	0	81.94	2.53	20	81.4815	1.23457
ARK-05	Bin_e_1-contigs	Hydrogenobaculum sp. ARK-05	Ark	High	Bacteria	Aquificae	Aquificae	Aquificales	Aquificaceae	Hydrogenobaculum	-	Hydrogenobaculum sp	k__Bacteria	(UID3060)	k__Bacteria;p__Aquificae;c__Aquificae;o__Aquificales;f__Aquificaceae	Hydrogenobaculum	Hydrogenobaculum sp	1499377	153	17303	34.8768	41	0	95.83	2.44	100	90.6475	0.719424
ZAV-12	Bin_31_32_36_37_comb3-contigs	Hydrogenobaculum sp. ZAV-12	Zav	Low	Bacteria	Aquificae	Aquificae	Aquificales	Aquificaceae	Hydrogenobaculum	-	Hydrogenobaculum sp	k__Bacteria	(UID3060)	k__Bacteria;p__Aquificae;c__Aquificae;o__Aquificales;f__Aquificaceae;g__Hydrogenobaculum	NA	Hydrogenobaculum sp	451839	12	37424	35.6273	21	0	28.86	2.44	100	42.446	2.8777
ARK-16	Bin_u_rest_4-contigs	Korarchaeota sp. ARK-16	Ark	Medium	Archaea	Candidatus Korarchaeota	-	-	-	-	-	Candidatus Korarchaeota sp	k__Archaea	(UID2)	k__Archaea	NA	Candidatus Korarchaeota sp	2059774	748	3438	49.6611	32	0	74.62	2.8	0	80.2469	1.85185
ZAV-18	Bin_38-contigs	Korarchaeota sp. ZAV-18	Zav	Medium	Archaea	Candidatus Korarchaeota	-	-	-	-	-	Candidatus Korachaeota sp	k__Archaea	(UID2)	k__Archaea	NA	Candidatus Korarchaeota sp	1250281	358	4481	44.244	43	0	88.25	0.93	0	90.1235	4.93827
ARK-11	Bin_k-contigs	Mesoaciditoga sp. ARK-11	Ark	High	Bacteria	Thermotogae	Thermotogae	Mesoaciditogales	Mesoaciditogaceae	Mesoaciditoga	-	Mesoaciditoga sp	k__Bacteria	(UID209)	k__Bacteria	Mesoaciditoga	Mesoaciditoga sp	1766325	126	29603	39.2485	43	0	94.07	1.69	100	96.4029	1.43885
ZAV-03	Bin_4_1-contigs	Mesoaciditoga sp. ZAV-03	Zav	Medium	Bacteria	Thermotogae	Thermotogae	Mesoaciditogales	Mesoaciditogaceae	Mesoaciditoga	-	Mesoaciditoga sp	k__Bacteria	(UID209)	k__Bacteria	Mesoaciditoga lauensis	Mesoaciditoga sp	853123	20	45162	40.7656	39	0	58.47	1.69	100	69.7842	0.719424
ARK-03	Bin_c_1-contigs	Mucilaginibacter sp. ARK-03	Ark	High	Bacteria	Bacteroidetes	Sphingobacteriia	Sphingobacteriales	Sphingobacteriaceae	Mucilaginibacter	-	Mucilaginibacter sp	p__Bacteroidetes	(UID2605)	k__Bacteria;p__Bacteroidetes;c__Sphingobacteriia;o__Sphingobacteriales;f__Sphingobacteriaceae	Mucilaginibacter	Mucilaginibacter sp	3793980	367	18161	44.5039	43	0	94.05	1.67	60	97.1223	2.15827
ZAV-09	Bin_16_1_1-contigs	Mucilaginibacter sp. ZAV-09	Zav	Low	Bacteria	Bacteroidetes	Sphingobacteriia	Sphingobacteriales	Sphingobacteriaceae	Mucilaginibacter	-	Mucilaginibacter sp	p__Bacteroidetes	(UID2605)	k__Bacteria;p__Bacteroidetes;c__Sphingobacteriia;o__Sphingobacteriales;f__Sphingobacteriaceae	Mucilaginibacter sp. 44-25	Mucilaginibacter sp	1346420	34	39463	42.6275	21	0	28.57	4.29	90	35.9712	0
ARK-01	Bin_a-contigs	Nitrososphaera sp. ARK-01	Ark	Low	Archaea	Thaumarchaeota	Nitrososphaeria	Nitrososphaerales	Nitrososphaeraceae	Nitrososphaera	-	Nitrosphaera sp	k__Archaea	(UID2)	k__Archaea	NA	Nitrosphaera sp	645547	344	1984	59.1397	25	0	49.78	0	0	50.6173	1.23457
ZAV-01	Bin_1_1_1_1-contigs	Roseiflexus castenholzii ZAV-01	Zav	High	Bacteria	Chloroflexi	Chloroflexia	Chloroflexales	Roseiflexaceae	Roseiflexus	castenholzii	Roseiflexus castenholzii	k__Bacteria	(UID1452)	k__Bacteria;p__Chloroflexi;c__Chloroflexi;o__Chloroflexales;f__Chloroflexaceae;g__Roseiflexus	Roseiflexus castenholzii	Roseiflexus castenholzii	4748158	1224	5081	60.5579	40	0	90.9	0.92	100	95.6835	3.59712
ARK-13	Bin_s_1-contigs	Sulfurihydrogenibium sp. ARK-13	Ark	High	Bacteria	Aquificae	Aquificae	Aquificales	Hydrogenothermaceae	Sulfurihydrogenibium	-	Sulfurihydrogenibium sp	k__Bacteria	(UID3060)	k__Bacteria;p__Aquificae;c__Aquificae;o__Aquificales;f__Hydrogenothermaceae;g__Sulfurihydrogenibium	Sulfurihydrogenibium	Sulfurihydrogenibium sp	1284004	123	14898	34.2273	43	0	94.31	0	0	96.4029	1.43885
ZAV-16	Bin_35_ref_1-contigs	Sulfurihydrogenibium sp. ZAV-16	Zav	Medium	Bacteria	Aquificae	Aquificae	Aquificales	Hydrogenothermaceae	Sulfurihydrogenibium	-	Sulfurihydrogenibium sp	k__Bacteria	(UID3060)	k__Bacteria;p__Aquificae;c__Aquificae;o__Aquificales;f__Hydrogenothermaceae;g__Sulfurihydrogenibium	Sulfurihydrogenibium azorense	Sulfurihydrogenibium sp	1306800	105	19753	34.3152	40	0	91.87	6.1	100	94.964	0
ARK-04	Bin_d_1-contigs	Thermodesulfobacterium geofontis ARK-04	Ark	Medium	Bacteria	Thermodesulfobacteria	Thermodesulfobacteria	Thermodesulfobacteriales	Thermodesulfobacteriaceae	Thermodesulfobacterium	geofontis	Thermodesulfobacterium geofontis	k__Bacteria	(UID3060)	k__Bacteria;p__Thermodesulfobacteria;c__Thermodesulfobacteria;o__Thermodesulfobacteriales;f__Thermodesulfobacteriaceae;g__Thermodesulfobacterium	Thermodesulfobacterium	Thermodesulfobacterium geofontis	1230361	483	2868	31.0492	28	0	75.37	2.92	0	68.3453	0.719424
ZAV-08	15_1_And_28_2-contigs	Thermodesulfobacterium geofontis ZAV-08	Zav	High	Bacteria	Thermodesulfobacteria	Thermodesulfobacteria	Thermodesulfobacteriales	Thermodesulfobacteriaceae	Thermodesulfobacterium	geofontis	Thermodesulfobacterium geofontis	k__Bacteria	(UID3060)	k__Bacteria;p__Thermodesulfobacteria;c__Thermodesulfobacteria;o__Thermodesulfobacteriales;f__Thermodesulfobacteriaceae;g__Thermodesulfobacterium	Thermodesulfobacterium geofontis	Thermodesulfobacterium geofontis	1367304	107	18405	31.3656	41	0	92.81	1.67	25	92.8058	0.719424
ARK-09	Bin_h-contigs	Thermodesulfobium narugense ARK-09	Ark	Medium	Bacteria	Firmicutes	Clostridia	Thermoanaerobacterales	Thermodesulfobiaceae	Thermodesulfobium	narugense	Thermodesulfobium narugense	k__Bacteria	(UID203)	k__Bacteria	Thermodesulfobium	Thermodesulfobium narugense	1337221	169	11257	32.8011	6	0	65.67	0	0	53.9568	0.719424
ZAV-04	Bin_11_1-contigs	Thermodesulfovibrio aggregans ZAV-04	Zav	Medium	Bacteria	Nitrospirae	Nitrospira	Nitrospirales	Nitrospiraceae	Thermodesulfovibrio	aggregans	Thermodesulfovibrio aggregans	k__Bacteria	(UID3187)	k__Bacteria;p__Nitrospirae;c__Nitrospira;o__Nitrospirales;f__Nitrospiraceae	Thermodesulfovibrio aggregans	Thermodesulfovibrio aggregans	1286946	61	31704	34.817	41	0	76.31	0	0	85.6115	0

## Sheet: TableS3
Table S3: Genomes used in tree, their names and NCBI accession numbers
order	key	name/accession number	taxid	speciesTaxid	organismName	nameInTree
1	ARK10AA	ARK10	NA	NA	NA	'ARK10'
2	ARK11AA	ARK11	NA	NA	NA	'ARK11'
3	ARK12AA	ARK12	NA	NA	NA	'ARK12'
4	ARK13AA	ARK13	NA	NA	NA	'ARK13'
5	ARK14AA	ARK14	NA	NA	NA	'ARK14'
6	ARK15AA	ARK15	NA	NA	NA	'ARK15'
7	ARK16AA	ARK16	NA	NA	NA	'ARK16'
8	ARK1AA	ARK1	NA	NA	NA	'ARK1'
9	ARK2AA	ARK2	NA	NA	NA	'ARK2'
10	ARK3AA	ARK3	NA	NA	NA	'ARK3'
11	ARK4AA	ARK4	NA	NA	NA	'ARK4'
12	ARK5AA	ARK5	NA	NA	NA	'ARK5'
13	ARK6AA	ARK6	NA	NA	NA	'ARK6'
14	ARK7AA	ARK7	NA	NA	NA	'ARK7'
15	ARK8AA	ARK8	NA	NA	NA	'ARK8'
16	ARK9AA	ARK9	NA	NA	NA	'ARK9'
17	Bgess100AA	Desulfotignum sp1	NA	NA	NA	'Desulfotignum_sp1'
18	Bgess101AA	Desulfurella acetivorans1	NA	NA	NA	'Desulfurella_acetivorans1'
19	Bgess103AA	Desulfurobacterium indicum	NA	NA	NA	'Desulfurobacterium_indicum'
20	Bgess105AA	Desulfurobacterium thermolithotrophum	NA	NA	NA	'Desulfurobacterium_thermolithotrophum'
21	Bgess106AA	Dictyoglomus thermophilum	NA	NA	NA	'Dictyoglomus_thermophilum'
22	Bgess107AA	Dictyoglomus turgidum	NA	NA	NA	'Dictyoglomus_turgidum'
23	Bgess108AA	Fervidicoccus fontis	NA	NA	NA	'Fervidicoccus_fontis'
24	Bgess109AA	Geobacter sulfurreducens1	NA	NA	NA	'Geobacter_sulfurreducens1'
25	Bgess10AA	Roseiflexus sp1	NA	NA	NA	'Roseiflexus_sp1'
26	Bgess110AA	Hippea alviniae	NA	NA	NA	'Hippea_alviniae'
27	Bgess111AA	Hippea jasoniae	NA	NA	NA	'Hippea_jasoniae'
28	Bgess112AA	Hippea maritima	NA	NA	NA	'Hippea_maritima'
29	Bgess113AA	Hydrogenivirga sp 128 5	NA	NA	NA	'Hydrogenivirga_sp'
30	Bgess114AA	Hydrogenobacter thermophilus1	NA	NA	NA	'Hydrogenobacter_thermophilus1'
31	Bgess115AA	Acidobacterium ailaaui	NA	NA	NA	'Acidobacterium_ailaaui'
32	Bgess116AA	Hydrogenobaculum sp1	NA	NA	NA	'Hydrogenobaculum_sp1'
33	Bgess117AA	Hydrogenobaculum sp2	NA	NA	NA	'Hydrogenobaculum_sp2'
34	Bgess119AA	Ignavibacterium album	NA	NA	NA	'Ignavibacterium_album'
35	Bgess11AA	Aciduliprofundum sp3	NA	NA	NA	'Aciduliprofundum_sp3'
36	Bgess120AA	Leptospirillum ferriphilum	NA	NA	NA	'Leptospirillum_ferriphilum'
37	Bgess121AA	Leptospirillum ferrooxidans	NA	NA	NA	'Leptospirillum_ferrooxidans'
38	Bgess122AA	Magnetospirillum magneticum	NA	NA	NA	'Magnetospirillum_magneticum'
39	Bgess124AA	Marinitoga sp2	NA	NA	NA	'Marinitoga_sp2'
40	Bgess125AA	Marinitoga sp3	NA	NA	NA	'Marinitoga_sp3'
41	Bgess126AA	Acidobacterium capsulatum	NA	NA	NA	'Acidobacterium_capsulatum'
42	Bgess127AA	Mesoaciditoga lauensis	NA	NA	NA	'Mesoaciditoga_lauensis'
43	Bgess128AA	Metallosphaera sedula	NA	NA	NA	'Metallosphaera_sedula'
44	Bgess129AA	Methanocaldococcus fervens	NA	NA	NA	'Methanocaldococcus_fervens'
45	Bgess12AA	Rubrobacter xylanophilus	NA	NA	NA	'Rubrobacter_xylanophilus'
46	Bgess130AA	Methanocaldococcus infernus	NA	NA	NA	'Methanocaldococcus_infernus'
47	Bgess131AA	Methanocaldococcus jannaschii	NA	NA	NA	'Methanocaldococcus_jannaschii'
48	Bgess132AA	Methanococcoides sp1	NA	NA	NA	'Methanococcoides_sp1'
49	Bgess133AA	Methanococcoides sp2	NA	NA	NA	'Methanococcoides_sp2'
50	Bgess134AA	Methanococcoides sp3	NA	NA	NA	'Methanococcoides_sp3'
51	Bgess135AA	Methanotorris formicicus	NA	NA	NA	'Methanotorris_formicicus'
52	Bgess136AA	Moorella glycerini	NA	NA	NA	'Moorella_glycerini'
53	Bgess139AA	Mucilaginibacter paludis	NA	NA	NA	'Mucilaginibacter_paludis'
54	Bgess140AA	Mucilaginibacter sp4	NA	NA	NA	'Mucilaginibacter_sp4'
55	Bgess141AA	Myxococcus fulvus1	NA	NA	NA	'Myxococcus_fulvus1'
56	Bgess142AA	Nitrososphaera gargensis	NA	NA	NA	'Nitrososphaera_gargensis'
57	Bgess144AA	Nitrososphaera viennensis	NA	NA	NA	'Nitrososphaera_viennensis'
58	Bgess145AA	Nitrospira defluvii	NA	NA	NA	'Nitrospira_defluvii'
59	Bgess146AA	Nocardia brasiliensis	NA	NA	NA	'Nocardia_brasiliensis'
60	Bgess147AA	Nocardia cyriacigeorgica	NA	NA	NA	'Nocardia_cyriacigeorgica'
61	Bgess15AA	Sphingomonas yabuuchiae	NA	NA	NA	'Sphingomonas_yabuuchiae'
62	Bgess16AA	Sulfolobus solfataricus	NA	NA	NA	'Sulfolobus_solfataricus'
63	Bgess17AA	Sulfolobus tokodaii	NA	NA	NA	'Sulfolobus_tokodaii'
64	Bgess18AA	Sulfurihydrogenibium azorense	NA	NA	NA	'Sulfurihydrogenibium_azorense'
65	Bgess19AA	Sulfurihydrogenibium subterraneum	NA	NA	NA	'Sulfurihydrogenibium_subterraneum'
66	Bgess1AA	Nocardia nova	NA	NA	NA	'Nocardia_nova'
67	Bgess21AA	Syntrophobacter fumaroxidans	NA	NA	NA	'Syntrophobacter_fumaroxidans'
68	Bgess23AA	Syntrophorhabdus aromaticivorans	NA	NA	NA	'Syntrophorhabdus_aromaticivorans'
69	Bgess24AA	Syntrophus aciditrophicus	NA	NA	NA	'Syntrophus_aciditrophicus'
70	Bgess25AA	Thermaerobacter subterraneus	NA	NA	NA	'Thermaerobacter_subterraneus'
71	Bgess26AA	Thermoanaerobacter kivui	NA	NA	NA	'Thermoanaerobacter_kivui'
72	Bgess27AA	Thermoanaerobacter thermohydrosulfuricus WC1	NA	NA	NA	'Thermoanaerobacter_thermohydrosulfuricus'
73	Bgess28AA	Thermoanaerobacterium aotearoense	NA	NA	NA	'Thermoanaerobacterium_aotearoense'
74	Bgess29AA	Thermoanaerobacterium thermosaccharolyticum1	NA	NA	NA	'Thermoanaerobacterium_thermosaccharolyticum1'
75	Bgess2AA	Pseudothermotoga thermarum	NA	NA	NA	'Pseudothermotoga_thermarum'
76	Bgess30AA	Thermobrachium celere	NA	NA	NA	'Thermobrachium_celere'
77	Bgess31AA	Thermococcus sp1	NA	NA	NA	'Thermococcus_sp1'
78	Bgess32AA	Thermodesulfatator autotrophicus	NA	NA	NA	'Thermodesulfatator_autotrophicus'
79	Bgess34AA	Thermodesulfobacterium commune	NA	NA	NA	'Thermodesulfobacterium_commune'
80	Bgess35AA	Thermodesulfobacterium geofontis	NA	NA	NA	'Thermodesulfobacterium_geofontis'
81	Bgess36AA	Thermodesulfobacterium hveragerdense	NA	NA	NA	'Thermodesulfobacterium_hveragerdense'
82	Bgess37AA	Thermodesulfobacterium hydrogeniphilum	NA	NA	NA	'Thermodesulfobacterium_hydrogeniphilum'
83	Bgess38AA	Thermodesulfobacterium thermophilum	NA	NA	NA	'Thermodesulfobacterium_thermophilum'
84	Bgess39AA	Thermodesulfobium narugense	NA	NA	NA	'Thermodesulfobium_narugense'
85	Bgess3AA	Pyrococcus abyssi	NA	NA	NA	'Pyrococcus_abyssi'
86	Bgess40AA	Thermodesulforimonas dismutans	NA	NA	NA	'Thermodesulforimonas_dismutans'
87	Bgess41AA	Thermodesulfovibrio aggregans	NA	NA	NA	'Thermodesulfovibrio_aggregans'
88	Bgess42AA	Thermodesulfovibrio islandicus	NA	NA	NA	'Thermodesulfovibrio_islandicus'
89	Bgess43AA	Thermodesulfovibrio yellowstonii	NA	NA	NA	'Thermodesulfovibrio_yellowstonii'
90	Bgess45AA	Thermogladius calderae	NA	NA	NA	'Thermogladius_calderae'
91	Bgess47AA	Thermosediminibacter oceani	NA	NA	NA	'Thermosediminibacter_oceani'
92	Bgess48AA	Thermotoga sp1	NA	NA	NA	'Thermotoga_sp1'
93	Bgess49AA	Thermotoga sp2	NA	NA	NA	'Thermotoga_sp2'
94	Bgess4AA	Pyrococcus horikoshii	NA	NA	NA	'Pyrococcus_horikoshii'
95	Bgess50AA	Thermotoga sp3	NA	NA	NA	'Thermotoga_sp3'
96	Bgess53AA	Variovorax boronicumulans	NA	NA	NA	'Variovorax_boronicumulans'
97	Bgess54AA	Variovorax paradoxus	NA	NA	NA	'Variovorax_paradoxus'
98	Bgess55AA	Ammonifex degensii	NA	NA	NA	'Ammonifex_degensii'
99	Bgess57AA	Aquifex aeolicus	NA	NA	NA	'Aquifex_aeolicus'
100	Bgess58AA	Brocadia sp1	NA	NA	NA	'Brocadia_sp1'
101	Bgess59AA	Caldimicrobium thiodismutans	NA	NA	NA	'Caldimicrobium_thiodismutans'
102	Bgess5AA	Pyrococcus kukulkanii	NA	NA	NA	'Pyrococcus_kukulkanii'
103	Bgess60AA	Caldisericum exile	NA	NA	NA	'Caldisericum_exile'
104	Bgess61AA	Acidianus manzaensis	NA	NA	NA	'Acidianus_manzaensis'
105	Bgess62AA	Caldisericum sp CG2 30 36 11	NA	NA	NA	'Caldisericum_sp'
106	Bgess63AA	Caldisphaera lagunensis	NA	NA	NA	'Caldisphaera_lagunensis'
107	Bgess64AA	Calditerrivibrio nitroreducens	NA	NA	NA	'Calditerrivibrio_nitroreducens'
108	Bgess65AA	Caminibacter mediatlanticus	NA	NA	NA	'Caminibacter_mediatlanticus'
109	Bgess66AA	Candidatus Bathyarchaeota archaeon BA2	NA	NA	NA	'Candidatus_Bathyarchaeota'
110	Bgess67AA	Candidatus Bathyarchaeota archaeon BA1	NA	NA	NA	'Candidatus_Bathyarchaeota'
111	Bgess6AA	Pyrococcus yayanosii	NA	NA	NA	'Pyrococcus_yayanosii'
112	Bgess71AA	Candidatus Bathyarchaeota archaeon RBG 13 46 16b	NA	NA	NA	'Candidatus_Bathyarchaeota'
113	Bgess72AA	Acidilobus saccharovorans	NA	NA	NA	'Acidilobus_saccharovorans'
114	Bgess75AA	Candidatus Caldiarchaeum subterraneum	NA	NA	NA	'Candidatus_Caldiarchaeum'
115	Bgess76AA	Candidatus Korarchaeum cryptofilum	NA	NA	NA	'Candidatus_Korarchaeum'
116	Bgess79AA	Candidatus Odinarchaeota archaeon LCB 4	NA	NA	NA	'Candidatus_Odinarchaeota'
117	Bgess7AA	Rhodospirillum centenum	NA	NA	NA	'Rhodospirillum_centenum'
118	Bgess80AA	Candidatus Thorarchaeota archaeon AB 25	NA	NA	NA	'Candidatus_Thorarchaeota'
119	Bgess81AA	Carboxydothermus formans	NA	NA	NA	'Carboxydothermus_formans'
120	Bgess83AA	Chloroflexus aggregans	NA	NA	NA	'Chloroflexus_aggregans'
121	Bgess84AA	Chloroflexus aurantiacus	NA	NA	NA	'Chloroflexus_aurantiacus'
122	Bgess85AA	Chloroflexus islandicus	NA	NA	NA	'Chloroflexus_islandicus'
123	Bgess86AA	Chloroflexus sp2	NA	NA	NA	'Chloroflexus_sp2'
124	Bgess87AA	Chloroflexus sp3	NA	NA	NA	'Chloroflexus_sp3'
125	Bgess88AA	Clostridium butyricum1	NA	NA	NA	'Clostridium_butyricum1'
126	Bgess89AA	Coprothermobacter platensis	NA	NA	NA	'Coprothermobacter_platensis'
127	Bgess8AA	Rhodospirillum rubrum	NA	NA	NA	'Rhodospirillum_rubrum'
128	Bgess90AA	Coprothermobacter proteolyticus	NA	NA	NA	'Coprothermobacter_proteolyticus'
129	Bgess91AA	Deferribacter desulfuricans	NA	NA	NA	'Deferribacter_desulfuricans'
130	Bgess92AA	Dehalococcoides mccartyi2	NA	NA	NA	'Dehalococcoides_mccartyi2'
131	Bgess95AA	Desulfatibacillum alkenivorans1	NA	NA	NA	'Desulfatibacillum_alkenivorans1'
132	Bgess96AA	Desulfobacula toluolica	NA	NA	NA	'Desulfobacula_toluolica'
133	Bgess97AA	Desulfococcus oleovorans	NA	NA	NA	'Desulfococcus_oleovorans'
134	Bgess98AA	Desulfomonile tiedjei	NA	NA	NA	'Desulfomonile_tiedjei'
135	Bgess99AA	Desulfospira joergensenii	NA	NA	NA	'Desulfospira_joergensenii'
136	Bgess9AA	Roseiflexus castenholzii	NA	NA	NA	'Roseiflexus_castenholzii'
137	Hug1000AA	GCA 900105975	191390	191390	Pseudomonas palleroniana	'Pseudomonas_palleroniana'
138	Hug1001AA	GCA 900105985	1250198	1250198	Tenacibaculum sp MAR 2010 89	'Tenacibaculum_sp'
139	Hug1002AA	GCA 900105995	364197	364197	Pseudomonas pohangensis	'Pseudomonas_pohangensis'
140	Hug1003AA	GCA 900106005	183795	183795	Pseudomonas mediterranea	'Pseudomonas_mediterranea'
141	Hug1004AA	GCA 900106015	1274359	1274359	Pseudomonas sihuiensis	'Pseudomonas_sihuiensis'
142	Hug1005AA	GCA 900106025	78543	78543	Pseudomonas migulae	'Pseudomonas_migulae'
143	Hug1006AA	GCA 900106035	561176	561176	Jiangella alba	'Jiangella_alba'
144	Hug1007AA	GCA 900106045	46679	46679	Pseudomonas mucidolens	'Pseudomonas_mucidolens'
145	Hug1008AA	GCA 900106055	131110	131110	Actinomyces radingae	'Actinomyces_radingae'
146	Hug1009AA	GCA 000783755	546	546	Citrobacter freundii	'Citrobacter_freundii'
147	Hug100AA	GCA 002901475	2075548	2075548	Pseudomonas sp MPR ANC1	'Pseudomonas_sp'
148	Hug1011AA	GCA 900106075	1336804	1336804	Polaribacter sp Hel1 33 78	'Polaribacter_sp'
149	Hug1012AA	GCA 900106085	47879	47879	Pseudomonas corrugata	'Pseudomonas_corrugata'
150	Hug1013AA	GCA 900106095	882211	882211	Pseudomonas deceptionensis	'Pseudomonas_deceptionensis'
151	Hug1014AA	GCA 900106105	122355	122355	Pseudomonas psychrophila	'Pseudomonas_psychrophila'
152	Hug1015AA	GCA 900106525	69	69	Lysobacter enzymogenes	'Lysobacter_enzymogenes'
153	Hug1016AA	GCA 900106535	34	34	Myxococcus xanthus	'Myxococcus_xanthus'
154	Hug1017AA	GCA 900106545	44574	44574	Nitrosomonas communis	'Nitrosomonas_communis'
155	Hug1018AA	GCA 900106555	42354	42354	Nitrosomonas oligotropha	'Nitrosomonas_oligotropha'
156	Hug1019AA	GCA 900106565	762486	762486	Lutibacter oricola	'Lutibacter_oricola'
157	Hug101AA	GCA 002901485	2075549	2075549	Pseudomonas sp MPBD7 1	'Pseudomonas_sp'
158	Hug1020AA	GCA 000783775	648	648	Aeromonas caviae	'Aeromonas_caviae'
159	Hug1021AA	GCA 900106575	45242	45242	Capnocytophaga granulosa	'Capnocytophaga_granulosa'
160	Hug1022AA	GCA 900106595	1122204	1122204	Marinococcus luteus	'Marinococcus_luteus'
161	Hug1023AA	GCA 900106605	46506	46506	Bacteroides stercoris	'Bacteroides_stercoris'
162	Hug1024AA	GCA 900106615	1855375	1855375	Lachnospiraceae bacterium KHCPX20	'Lachnospiraceae_bacterium'
163	Hug1025AA	GCA 900106625	915	915	Nitrosomonas europaea	'Nitrosomonas_europaea'
164	Hug1026AA	GCA 900106635	379347	379347	Epibacterium mobile	'Epibacterium_mobile'
165	Hug1027AA	GCA 900106645	229203	229203	Flavobacterium degerlachei	'Flavobacterium_degerlachei'
166	Hug1028AA	GCA 900106655	1884385	1884385	Variovorax sp YR634	'Variovorax_sp'
167	Hug1029AA	GCA 900106665	1545044	1545044	Paracoccus sanguinis	'Paracoccus_sanguinis'
168	Hug102AA	GCA 002901495	2075550	2075550	Pseudomonas sp FW104 15G4B	'Pseudomonas_sp'
169	Hug1030AA	GCA 900106675	765699	765699	Defluviimonas indica	'Defluviimonas_indica'
170	Hug1031AA	GCA 000783795	624	624	Shigella sonnei	'Shigella_sonnei'
171	Hug1032AA	GCA 900106685	1638	1638	Listeria ivanovii	'Listeria_ivanovii'
172	Hug1033AA	GCA 900106695	356660	356660	Albimonas donghaensis	'Albimonas_donghaensis'
173	Hug1034AA	GCA 900106705	317	317	Pseudomonas syringae	'Pseudomonas_syringae'
174	Hug1035AA	GCA 900106715	28442	28442	Haloarcula vallismortis	'Haloarcula_vallismortis'
175	Hug1036AA	GCA 900106725	1884375	1884375	Paenibacillus sp PDC88	'Paenibacillus_sp'
176	Hug1037AA	GCA 900106735	1566238	1566238	Pseudomonas sp NFACC08 1	'Pseudomonas_sp'
177	Hug1038AA	GCA 900106745	1884382	1884382	Paenibacillus sp CF384	'Paenibacillus_sp'
178	Hug1039AA	GCA 900106755	1077285	674529	Bacteroides faecis MAJ27	'Bacteroides_faecis'
179	Hug1040AA	GCA 900106765	1123352	1123352	Tepidimicrobium xylanilyticum	'Tepidimicrobium_xylanilyticum'
180	Hug1041AA	GCA 900106775	1048340	1048340	Marininema mesophilum	'Marininema_mesophilum'
181	Hug1042AA	GCA 000783815	28901	28901	Salmonella enterica	'Salmonella_enterica'
182	Hug1043AA	GCA 900106795	797419	797419	Aequorivita viscosa	'Aequorivita_viscosa'
183	Hug1044AA	GCA 900106805	985054	985054	Ruegeria halocynthiae	'Ruegeria_halocynthiae'
184	Hug1045AA	GCA 900106815	1630	1630	Kandleria vitulina	'Kandleria_vitulina'
185	Hug1047AA	GCA 900106835	1761744	1761744	Arthrobacter sp cf158	'Arthrobacter_sp'
186	Hug1048AA	GCA 900106865	1300348	326329	Polaribacter dokdonensis DSW 5	'Polaribacter_dokdonensis'
187	Hug1049AA	GCA 900106875	916	916	Nitrosomonas eutropha	'Nitrosomonas_eutropha'
188	Hug104AA	GCA 002901565	2075555	2075555	Pseudomonas sp FW300 N1A1	'Pseudomonas_sp'
189	Hug1051AA	GCA 900106895	1335	1335	Streptococcus equinus	'Streptococcus_equinus'
190	Hug1052AA	GCA 900106905	2177	2177	Methanohalophilus halophilus	'Methanohalophilus_halophilus'
191	Hug1053AA	GCA 000783835	550	550	Enterobacter cloacae	'Enterobacter_cloacae'
192	Hug1054AA	GCA 900106925	1058	1058	Thiocapsa roseopersicina	'Thiocapsa_roseopersicina'
193	Hug1055AA	GCA 900106935	60137	60137	Sulfitobacter pontiacus	'Sulfitobacter_pontiacus'
194	Hug1056AA	GCA 900106945	488533	488533	Marinobacter mobilis	'Marinobacter_mobilis'
195	Hug1057AA	GCA 900106955	574349	574349	Aidingimonas halophila	'Aidingimonas_halophila'
196	Hug1058AA	GCA 900106965	1208324	1208324	Celeribacter indicus	'Celeribacter_indicus'
197	Hug1059AA	GCA 900106975	1007099	1007099	Pseudomonas kuykendallii	'Pseudomonas_kuykendallii'
198	Hug1060AA	GCA 900106985	1235997	1235997	Hydrobacter penzbergensis	'Hydrobacter_penzbergensis'
199	Hug1061AA	GCA 900106995	418495	418495	Saccharopolyspora shandongensis	'Saccharopolyspora_shandongensis'
200	Hug1062AA	GCA 900107015	670155	670155	Litoreibacter albidus	'Litoreibacter_albidus'
201	Hug1063AA	GCA 900107025	564137	564137	Roseicitreum antarcticum	'Roseicitreum_antarcticum'
202	Hug1065AA	GCA 900107035	89784	89784	Alicyclobacillus hesperidum	'Alicyclobacillus_hesperidum'
203	Hug1066AA	GCA 900107045	589385	589385	Amycolatopsis xylanica	'Amycolatopsis_xylanica'
204	Hug1067AA	GCA 900107055	382	382	Sinorhizobium meliloti	'Sinorhizobium_meliloti'
205	Hug1068AA	GCA 900107065	1761886	1761886	Prevotella sp lc2012	'Prevotella_sp'
206	Hug1069AA	GCA 900107075	905	905	Acidaminococcus fermentans	'Acidaminococcus_fermentans'
207	Hug1071AA	GCA 900107095	1798195	1798195	Collimonas sp OK242	'Collimonas_sp'
208	Hug1072AA	GCA 900107105	1137993	1137993	Geodermatophilus africanus	'Geodermatophilus_africanus'
209	Hug1073AA	GCA 900107115	50717	50717	Salimicrobium album	'Salimicrobium_album'
210	Hug1074AA	GCA 900107125	1528	1528	Eubacterium barkeri	'Eubacterium_barkeri'
211	Hug1075AA	GCA 000783875	584	584	Proteus mirabilis	'Proteus_mirabilis'
212	Hug1076AA	GCA 900107135	651662	651662	Hymenobacter psychrophilus	'Hymenobacter_psychrophilus'
213	Hug1077AA	GCA 900107145	61595	61595	Allochromatium warmingii	'Allochromatium_warmingii'
214	Hug1078AA	GCA 900107155	191391	191391	Pseudomonas salomonii	'Pseudomonas_salomonii'
215	Hug1079AA	GCA 900107165	44576	44576	Nitrosomonas halophila	'Nitrosomonas_halophila'
216	Hug107AA	GCA 002901625	2075551	2075551	Pseudomonas sp DP16D R1	'Pseudomonas_sp'
217	Hug1080AA	GCA 900107175	1550230	1550230	Modestobacter sp DSM 44400	'Modestobacter_sp'
218	Hug1081AA	GCA 900107185	1520816	1520816	Ruminococcaceae bacterium YAD3003	'Ruminococcaceae_bacterium'
219	Hug1082AA	GCA 900107195	660517	660517	Halobellus clavatus	'Halobellus_clavatus'
220	Hug1084AA	GCA 900107215	1120987	1120986	Acetomicrobium thermoterrenum DSM 13490	'Acetomicrobium_thermoterrenum'
221	Hug1085AA	GCA 900107225	558537	558537	Delftia lacustris	'Delftia_lacustris'
222	Hug1086AA	GCA 000783895	1134687	1134687	Klebsiella michiganensis	'Klebsiella_michiganensis'
223	Hug1087AA	GCA 900107235	321339	321339	Citreimonas salinaria	'Citreimonas_salinaria'
224	Hug1088AA	GCA 900107245	1122142	140626	Lachnobacterium bovis DSM 14045	'Lachnobacterium_bovis'
225	Hug1089AA	GCA 900107255	405436	405436	Micromonospora pattaloongensis	'Micromonospora_pattaloongensis'
226	Hug108AA	GCA 002901645	2075552	2075552	Pseudomonas sp FW507 12TSA	'Pseudomonas_sp'
227	Hug1090AA	GCA 900107265	133724	133724	Nitrosomonas sp Nm33	'Nitrosomonas_sp'
228	Hug1091AA	GCA 900107275	1503961	1503961	Bacillus caseinilyticus	'Bacillus_caseinilyticus'
229	Hug1092AA	GCA 900107285	595670	595670	Acinetobacter kyonggiensis	'Acinetobacter_kyonggiensis'
230	Hug1093AA	GCA 900107295	1884386	1884386	Variovorax sp YR266	'Variovorax_sp'
231	Hug1094AA	GCA 900107305	1882753	1882753	Thermoactinomyces sp DSM 45892	'Thermoactinomyces_sp'
232	Hug1095AA	GCA 900107315	820	820	Bacteroides uniformis	'Bacteroides_uniformis'
233	Hug1097AA	GCA 000783915	615	615	Serratia marcescens	'Serratia_marcescens'
234	Hug1098AA	GCA 900107335	200126	200126	Nitrosomonas sp Nm58	'Nitrosomonas_sp'
235	Hug1099AA	GCA 900107345	317	317	Pseudomonas syringae	'Pseudomonas_syringae'
236	Hug109AA	GCA 002901665	2075553	2075553	Pseudomonas sp GW531 T4	'Pseudomonas_sp'
237	Hug1100AA	GCA 900107355	576131	576131	Lentibacter algarum	'Lentibacter_algarum'
238	Hug1101AA	GCA 900107365	362413	362413	Flavobacterium aquidurense	'Flavobacterium_aquidurense'
239	Hug1102AA	GCA 900107375	1761791	1761791	Lysobacter sp yr284	'Lysobacter_sp'
240	Hug1103AA	GCA 900107385	1610493	1610493	Tessaracoccus flavus	'Tessaracoccus_flavus'
241	Hug1104AA	GCA 900107395	1566235	1566235	Pseudomonas sp NFIX28	'Pseudomonas_sp'
242	Hug1105AA	GCA 900107405	159292	159292	Tindallia californiensis	'Tindallia_californiensis'
243	Hug1106AA	GCA 900107415	1244108	1244108	Jannaschia faecimaris	'Jannaschia_faecimaris'
244	Hug1108AA	GCA 000783935	575	575	Raoultella planticola	'Raoultella_planticola'
245	Hug1109AA	GCA 000224335	1046627	456455	Bizionia argentinensis JUB59	'Bizionia_argentinensis'
246	Hug1111AA	GCA 900107435	381665	381665	Herbiconiux ginsengi	'Herbiconiux_ginsengi'
247	Hug1112AA	GCA 900107445	1761753	1761753	Bacillus sp 166amftsu	'Bacillus_sp'
248	Hug1113AA	GCA 900107455	137265	137265	Asanoa ishikariensis	'Asanoa_ishikariensis'
249	Hug1114AA	GCA 900107465	336829	336829	Rhodonellum ikkaensis	'Rhodonellum_ikkaensis'
250	Hug1115AA	GCA 900107475	28116	28116	Bacteroides ovatus	'Bacteroides_ovatus'
251	Hug1116AA	GCA 900107485	415015	415015	Proteiniborus ethanoligenes	'Proteiniborus_ethanoligenes'
252	Hug1118AA	GCA 900107505	157076	157076	Trichococcus collinsii	'Trichococcus_collinsii'
253	Hug1119AA	GCA 900107515	1761752	1761752	Bacillus sp 112mf	'Bacillus_sp'
254	Hug111AA	GCA 000143205	746361	1358	Lactococcus lactis subsp cremoris NZ9000	'Lactococcus_lactis'
255	Hug1121AA	GCA 000783955	582	582	Morganella morganii	'Morganella_morganii'
256	Hug1122AA	GCA 900107535	425514	425514	Pedobacter hartonius	'Pedobacter_hartonius'
257	Hug1123AA	GCA 900107545	1520801	1520801	Pseudobutyrivibrio sp ACV 2	'Pseudobutyrivibrio_sp'
258	Hug1124AA	GCA 900107555	1761810	1761810	Mycobacterium sp 283mftsu	'Mycobacterium_sp'
259	Hug1126AA	GCA 900107575	877406	877406	Lachnospiraceae bacterium NK3A20	'Lachnospiraceae_bacterium'
260	Hug1127AA	GCA 900107585	89524	89524	Rubrimonas cliftonensis	'Rubrimonas_cliftonensis'
261	Hug1128AA	GCA 900107595	908615	908615	Psychroflexus halocasei	'Psychroflexus_halocasei'
262	Hug1129AA	GCA 900107605	592050	592050	Acidovorax soli	'Acidovorax_soli'
263	Hug112AA	GCA 002901675	2075556	2075556	Pseudomonas sp GW531 R1	'Pseudomonas_sp'
264	Hug1130AA	GCA 900107615	971	971	Selenomonas ruminantium	'Selenomonas_ruminantium'
265	Hug1131AA	GCA 900107625	283786	283786	Bizionia paragorgiae	'Bizionia_paragorgiae'
266	Hug1132AA	GCA 000783975	615	615	Serratia marcescens	'Serratia_marcescens'
267	Hug1133AA	GCA 900107635	150146	150146	Flavobacterium gillisiae	'Flavobacterium_gillisiae'
268	Hug1134AA	GCA 900107645	37625	37625	Desulfuromusa kysingii	'Desulfuromusa_kysingii'
269	Hug1135AA	GCA 900107655	77095	77095	Prevotella bryantii	'Prevotella_bryantii'
270	Hug1136AA	GCA 900107665	555874	555874	Haloplanus vescus	'Haloplanus_vescus'
271	Hug1137AA	GCA 900107675	1033731	1465754	Alistipes timonensis JC136	'Alistipes_timonensis'
272	Hug1138AA	GCA 900107685	83784	83784	Paraburkholderia sartisoli	'Paraburkholderia_sartisoli'
273	Hug1139AA	GCA 900107695	525918	525918	Thiothrix caldifontis	'Thiothrix_caldifontis'
274	Hug113AA	GCA 002901725	2075558	2075558	Pseudomonas sp FW305 E2	'Pseudomonas_sp'
275	Hug1140AA	GCA 900107705	1761888	1761888	Prevotella sp tc2 28	'Prevotella_sp'
276	Hug1141AA	GCA 900107715	1231	1231	Nitrosospira multiformis	'Nitrosospira_multiformis'
277	Hug1142AA	GCA 900107725	658218	658218	Microbulbifer marinus	'Microbulbifer_marinus'
278	Hug1143AA	GCA 000783995	546	546	Citrobacter freundii	'Citrobacter_freundii'
279	Hug1144AA	GCA 900107735	208480	208480	Actinomyces nasicola	'Actinomyces_nasicola'
280	Hug1145AA	GCA 900107745	1882828	1882828	Variovorax sp YR216	'Variovorax_sp'
281	Hug1146AA	GCA 900107755	571932	571932	Thalassobacillus cyri	'Thalassobacillus_cyri'
282	Hug1147AA	GCA 900107765	551991	551991	Arachidicoccus rhizosphaerae	'Arachidicoccus_rhizosphaerae'
283	Hug1148AA	GCA 900107775	839	839	Prevotella ruminicola	'Prevotella_ruminicola'
284	Hug1149AA	GCA 900107785	1855397	1855397	Porphyromonadaceae bacterium KH3R12	'Porphyromonadaceae_bacterium'
285	Hug114AA	GCA 002901745	380021	380021	Pseudomonas protegens	'Pseudomonas_protegens'
286	Hug1150AA	GCA 900107795	408074	408074	Chitinophaga terrae Kim and Jung 2007	'Chitinophaga_terrae'
287	Hug1152AA	GCA 900107815	81409	81409	Eubacterium aggregans	'Eubacterium_aggregans'
288	Hug1153AA	GCA 900107825	371601	371601	Bacteroides xylanisolvens	'Bacteroides_xylanisolvens'
289	Hug1154AA	GCA 000784015	584	584	Proteus mirabilis	'Proteus_mirabilis'
290	Hug1155AA	GCA 900107835	1855342	1855342	Oribacterium sp KHPX15	'Oribacterium_sp'
291	Hug1156AA	GCA 900107845	152573	152573	Alkalimonas amylolytica	'Alkalimonas_amylolytica'
292	Hug1157AA	GCA 900107855	1122198	48076	Marinobacterium georgiense DSM 11526	'Marinobacterium_georgiense'
293	Hug1158AA	GCA 900107865	1881069	1881069	Pelagibacterium sp H642	'Pelagibacterium_sp'
294	Hug1159AA	GCA 900107875	1566277	1566277	Paenibacillus sp 276b	'Paenibacillus_sp'
295	Hug115AA	GCA 002911495	1864610	1864610	Spathaspora sp UFMG CM Y6060	'Spathaspora_sp'
296	Hug1160AA	GCA 900107885	71657	71657	Lonsdalea quercina	'Lonsdalea_quercina'
297	Hug1161AA	GCA 900107895	1798223	1798223	Leifsonia sp 21MFCrub1 1	'Leifsonia_sp'
298	Hug1162AA	GCA 900107905	315405	315405	Streptococcus gallolyticus	'Streptococcus_gallolyticus'
299	Hug1163AA	GCA 900107915	1566273	1566273	Variovorax sp NFACC28	'Variovorax_sp'
300	Hug1164AA	GCA 900107925	218821	218821	Amycolatopsis pretoriensis	'Amycolatopsis_pretoriensis'
301	Hug1165AA	GCA 000785145	1003181	1003181	Candidatus Thiomargarita nelsonii	'Candidatus_Thiomargarita_nelsonii'
302	Hug1166AA	GCA 900107935	462991	462991	Vibrio hangzhouensis	'Vibrio_hangzhouensis'
303	Hug1167AA	GCA 900107945	1761798	1761798	Methylobacterium sp 190mf	'Methylobacterium_sp'
304	Hug1169AA	GCA 900107965	310779	310779	Streptomyces yanglinensis	'Streptomyces_yanglinensis'
305	Hug116AA	GCA 002915215	1773	1773	Mycobacterium tuberculosis	'Mycobacterium_tuberculosis'
306	Hug1170AA	GCA 900107975	1502751	1502751	Paenibacillus sp UNC499MF	'Paenibacillus_sp'
307	Hug1171AA	GCA 900107985	797291	797291	Sphingobacterium lactis	'Sphingobacterium_lactis'
308	Hug1172AA	GCA 900107995	1798238	1798238	Alcanivorax sp DSM 26293	'Alcanivorax_sp'
309	Hug1173AA	GCA 900108005	857252	857252	Pseudomonas aestusnigri	'Pseudomonas_aestusnigri'
310	Hug1174AA	GCA 900108015	935224	935224	Flavobacterium urumqiense	'Flavobacterium_urumqiense'
311	Hug1175AA	GCA 900108025	493375	493375	Chryseobacterium humi	'Chryseobacterium_humi'
312	Hug1176AA	GCA 000785375	1403314	930166	Pseudomonas brassicacearum PP1 210F	'Pseudomonas_brassicacearum'
313	Hug1177AA	GCA 900108035	871327	871327	Parabacteroides chinchillae	'Parabacteroides_chinchillae'
314	Hug1178AA	GCA 900108045	29344	29344	Caloramator fervidus	'Caloramator_fervidus'
315	Hug1179AA	GCA 900108055	29539	29539	Thermoleophilum album	'Thermoleophilum_album'
316	Hug117AA	GCA 002930565	1280	1280	Staphylococcus aureus	'Staphylococcus_aureus'
317	Hug1180AA	GCA 900108065	568106	568106	Marinobacterium lutimaris	'Marinobacterium_lutimaris'
318	Hug1181AA	GCA 900108075	141451	141451	Oleiphilus messinensis	'Oleiphilus_messinensis'
319	Hug1182AA	GCA 900108085	1120964	308111	Algoriphagus boritolerans DSM 17298 = JCM 18970	'Algoriphagus_boritolerans'
320	Hug1184AA	GCA 900108105	1520810	1520810	Butyrivibrio sp Su6	'Butyrivibrio_sp'
321	Hug1185AA	GCA 900108115	1121284	421530	Chryseobacterium bovis DSM 19482	'Chryseobacterium_bovis'
322	Hug1186AA	GCA 900108125	28051	28051	Lachnospira multipara	'Lachnospira_multipara'
323	Hug1187AA	GCA 000785385	1403313	1478	Bacillus simplex BA2H3	'Bacillus_simplex'
324	Hug1188AA	GCA 900108135	323848	1231	Nitrosospira multiformis ATCC 25196	'Nitrosospira_multiformis'
325	Hug1189AA	GCA 900108145	1122167	45073	Legionella quinlivanii DSM 21216	'Legionella_quinlivanii'
326	Hug118AA	GCA 002943995	76759	76759	Pseudomonas monteilii	'Pseudomonas_monteilii'
327	Hug1190AA	GCA 900108155	818	818	Bacteroides thetaiotaomicron	'Bacteroides_thetaiotaomicron'
328	Hug1191AA	GCA 900108165	699433	699433	Halobellus limi	'Halobellus_limi'
329	Hug1192AA	GCA 900108175	1992	1992	Actinomadura echinospora	'Actinomadura_echinospora'
330	Hug1193AA	GCA 900108185	863522	863522	Bryocella elongata	'Bryocella_elongata'
331	Hug1195AA	GCA 900108205	42322	42322	Eubacterium ruminantium	'Eubacterium_ruminantium'
332	Hug1196AA	GCA 900108215	419596	419596	Halomonas daqingensis	'Halomonas_daqingensis'
333	Hug1197AA	GCA 900108225	373675	373675	Thalassococcus halodurans	'Thalassococcus_halodurans'
334	Hug1198AA	GCA 000785395	1403315	294	Pseudomonas fluorescens PA4C2	'Pseudomonas_fluorescens'
335	Hug119AA	GCA 002944935	562	562	Escherichia coli	'Escherichia_coli'
336	Hug11AA	GCA 000501335	1408862	139	Borreliella burgdorferi IPT26	'Borreliella_burgdorferi'
337	Hug1200AA	GCA 900108245	1036778	1036778	Bosea lathyri	'Bosea_lathyri'
338	Hug1201AA	GCA 900108255	96773	96773	Thauera chlorobenzoica	'Thauera_chlorobenzoica'
339	Hug1203AA	GCA 900108275	488547	488547	Jhaorihella thermophila	'Jhaorihella_thermophila'
340	Hug1204AA	GCA 900108285	1761766	1761766	Bacillus sp ok061	'Bacillus_sp'
341	Hug1205AA	GCA 900108295	1881047	1881047	Sphingopyxis sp YR583	'Sphingopyxis_sp'
342	Hug1206AA	GCA 900108305	44577	44577	Nitrosomonas ureae	'Nitrosomonas_ureae'
343	Hug1207AA	GCA 900108315	1837	1837	Saccharopolyspora hirsuta	'Saccharopolyspora_hirsuta'
344	Hug1208AA	GCA 900108325	839	839	Prevotella ruminicola	'Prevotella_ruminicola'
345	Hug1209AA	GCA 000786655	223184	223184	Kocuria marina	'Kocuria_marina'
346	Hug120AA	GCA 002944995	1282	1282	Staphylococcus epidermidis	'Staphylococcus_epidermidis'
347	Hug1210AA	GCA 900108335	1144553	1144553	Nonomuraea solani	'Nonomuraea_solani'
348	Hug1211AA	GCA 900108355	169430	169430	Paraburkholderia hospita	'Paraburkholderia_hospita'
349	Hug1212AA	GCA 900108365	680127	680127	Chryseobacterium culicis	'Chryseobacterium_culicis'
350	Hug1213AA	GCA 900108375	839	839	Prevotella ruminicola	'Prevotella_ruminicola'
351	Hug1214AA	GCA 900108395	1159016	1159016	Flavobacterium marinum	'Flavobacterium_marinum'
352	Hug1215AA	GCA 900108405	65735	65735	Paracoccus alkenifer	'Paracoccus_alkenifer'
353	Hug1216AA	GCA 900108415	971	971	Selenomonas ruminantium	'Selenomonas_ruminantium'
354	Hug1217AA	GCA 900108435	1502746	1502746	Methylobacterium sp 275MFSha3 1	'Methylobacterium_sp'
355	Hug1219AA	GCA 900108455	220714	220714	Fructobacillus pseudoficulneus	'Fructobacillus_pseudoficulneus'
356	Hug121AA	GCA 000501535	1408881	139	Borreliella burgdorferi IPT137	'Borreliella_burgdorferi'
357	Hug1220AA	GCA 000800585	930166	930166	Pseudomonas brassicacearum	'Pseudomonas_brassicacearum'
358	Hug1221AA	GCA 000227545	940284	33995	Komagataeibacter europaeus LMG 18494	'Komagataeibacter_europaeus'
359	Hug1222AA	GCA 900108465	1798214	1798214	Leifsonia sp CL154	'Leifsonia_sp'
360	Hug1223AA	GCA 900108475	1082	1082	Phaeospirillum fulvum	'Phaeospirillum_fulvum'
361	Hug1224AA	GCA 900108485	173990	173990	Rheinheimera pacifica	'Rheinheimera_pacifica'
362	Hug1225AA	GCA 900108495	604330	604330	Olsenella umbonata	'Olsenella_umbonata'
363	Hug1227AA	GCA 900108515	195088	195088	Halobacillus karajensis	'Halobacillus_karajensis'
364	Hug1228AA	GCA 900108525	420404	420404	Chryseobacterium hominis	'Chryseobacterium_hominis'
365	Hug1229AA	GCA 900108535	271420	271420	Pseudomonas xanthomarina	'Pseudomonas_xanthomarina'
366	Hug122AA	GCA 002951115	40324	40324	Stenotrophomonas maltophilia	'Stenotrophomonas_maltophilia'
367	Hug1230AA	GCA 900108545	1566261	1566261	Rhizobium sp NFR12	'Rhizobium_sp'
368	Hug1231AA	GCA 900108555	1265	1265	Ruminococcus flavefaciens	'Ruminococcus_flavefaciens'
369	Hug1232AA	GCA 000800615	303	303	Pseudomonas putida	'Pseudomonas_putida'
370	Hug1233AA	GCA 900108565	370526	370526	Mycolicibacterium rutilum	'Mycolicibacterium_rutilum'
371	Hug1234AA	GCA 900108575	1855306	1855306	Tardiphaga sp OK245	'Tardiphaga_sp'
372	Hug1235AA	GCA 900108585	672460	672460	Branchiibius hedensis	'Branchiibius_hedensis'
373	Hug1236AA	GCA 900108595	50340	50340	Pseudomonas fuscovaginae	'Pseudomonas_fuscovaginae'
374	Hug1237AA	GCA 900108855	408657	408657	Dyadobacter koreensis	'Dyadobacter_koreensis'
375	Hug1238AA	GCA 900108865	1855326	1855326	Streptococcus sp 45	'Streptococcus_sp'
376	Hug1239AA	GCA 900108875	1566248	1566248	Pseudomonas sp NFR16	'Pseudomonas_sp'
377	Hug123AA	GCA 002951195	93218	93218	Pandoraea apista	'Pandoraea_apista'
378	Hug1240AA	GCA 900108885	170623	170623	Azotobacter beijerinckii	'Azotobacter_beijerinckii'
379	Hug1242AA	GCA 900108905	1428	1428	Bacillus thuringiensis	'Bacillus_thuringiensis'
380	Hug1243AA	GCA 000800625	294	294	Pseudomonas fluorescens	'Pseudomonas_fluorescens'
381	Hug1244AA	GCA 900108915	64971	64971	Pseudospirillum japonicum	'Pseudospirillum_japonicum'
382	Hug1245AA	GCA 900108925	1761750	1761750	Arthrobacter sp yr096	'Arthrobacter_sp'
383	Hug1246AA	GCA 900108935	382	382	Sinorhizobium meliloti	'Sinorhizobium_meliloti'
384	Hug1247AA	GCA 900108945	667676	667676	Paraburkholderia diazotrophica	'Paraburkholderia_diazotrophica'
385	Hug1248AA	GCA 900108955	402734	402734	Flavobacterium terrigena	'Flavobacterium_terrigena'
386	Hug1249AA	GCA 900108965	170623	170623	Azotobacter beijerinckii	'Azotobacter_beijerinckii'
387	Hug124AA	GCA 002951295	106654	106654	Acinetobacter nosocomialis	'Acinetobacter_nosocomialis'
388	Hug1250AA	GCA 900108975	916	916	Nitrosomonas eutropha	'Nitrosomonas_eutropha'
389	Hug1251AA	GCA 900108985	1564112	1564112	Achromobacter sp NFACC18 2	'Achromobacter_sp'
390	Hug1252AA	GCA 900108995	322505	322505	Sharpea azabuensis	'Sharpea_azabuensis'
391	Hug1253AA	GCA 900109005	1520821	1520821	Lachnospiraceae bacterium A10	'Lachnospiraceae_bacterium'
392	Hug1254AA	GCA 000816085	1284	1284	Staphylococcus hyicus	'Staphylococcus_hyicus'
393	Hug1256AA	GCA 900109025	529704	529704	Frateuria terrea	'Frateuria_terrea'
394	Hug1257AA	GCA 900109035	1227549	1227549	Cribrihabitans marinus	'Cribrihabitans_marinus'
395	Hug1258AA	GCA 900109045	1855291	1855291	Dyadobacter sp SG02	'Dyadobacter_sp'
396	Hug1259AA	GCA 900109055	1761885	1761885	Prevotella sp khp7	'Prevotella_sp'
397	Hug125AA	GCA 002951395	1117645	1117645	Elizabethkingia anophelis	'Elizabethkingia_anophelis'
398	Hug1260AA	GCA 900109065	1073996	1073996	Halohasta litchfieldiae	'Halohasta_litchfieldiae'
399	Hug1261AA	GCA 900109075	703342	703342	Myroides marinus	'Myroides_marinus'
400	Hug1262AA	GCA 900109085	1130080	1130080	Alkalibacterium gilvum	'Alkalibacterium_gilvum'
401	Hug1263AA	GCA 900109095	1884369	1884369	Sphingobium sp AP50	'Sphingobium_sp'
402	Hug1264AA	GCA 900109105	1335	1335	Streptococcus equinus	'Streptococcus_equinus'
403	Hug1265AA	GCA 000818175	352211	352211	Streptomyces sp AcH 505	'Streptomyces_sp'
404	Hug1266AA	GCA 900109115	1144548	1144548	Xiangella phaseoli	'Xiangella_phaseoli'
405	Hug1267AA	GCA 900109125	1761873	1761873	Paenibacillus sp 181mfcol5 1	'Paenibacillus_sp'
406	Hug1268AA	GCA 900109135	640938	640938	Trichococcus ilyis	'Trichococcus_ilyis'
407	Hug1269AA	GCA 900109145	42444	42444	Marinovum algicola	'Marinovum_algicola'
408	Hug1270AA	GCA 900109155	301	301	Pseudomonas oleovorans	'Pseudomonas_oleovorans'
409	Hug1271AA	GCA 900109165	426757	426757	Bhargavaea ginsengi	'Bhargavaea_ginsengi'
410	Hug1272AA	GCA 900109175	915471	915471	Pseudomonas linyingensis	'Pseudomonas_linyingensis'
411	Hug1273AA	GCA 900109185	856736	856736	Deinococcus reticulitermitis	'Deinococcus_reticulitermitis'
412	Hug1274AA	GCA 900109195	517719	517719	Pseudooceanicola nitratireducens	'Pseudooceanicola_nitratireducens'
413	Hug1275AA	GCA 900109205	1881068	1881068	Sphingomonas sp OV641	'Sphingomonas_sp'
414	Hug1276AA	GCA 000818195	1576605	1576605	Streptomyces sp 150FB	'Streptomyces_sp'
415	Hug1277AA	GCA 900109215	1630	1630	Kandleria vitulina	'Kandleria_vitulina'
416	Hug1278AA	GCA 900109225	84035	84035	Propionispira arboris	'Propionispira_arboris'
417	Hug1279AA	GCA 900109235	1884311	1884311	Variovorax sp OK202	'Variovorax_sp'
418	Hug127AA	GCA 002951475	47880	47880	Pseudomonas fulva	'Pseudomonas_fulva'
419	Hug1280AA	GCA 900109245	1043493	1043493	Lysinimicrobium mangrovi	'Lysinimicrobium_mangrovi'
420	Hug1281AA	GCA 900109255	1416801	1416801	Cyclobacterium halophilum	'Cyclobacterium_halophilum'
421	Hug1282AA	GCA 900109265	92647	92647	Paraburkholderia tropica	'Paraburkholderia_tropica'
422	Hug1284AA	GCA 900109285	188906	188906	Jannaschia helgolandensis	'Jannaschia_helgolandensis'
423	Hug1285AA	GCA 900109295	364200	364200	Cognatiyoonia koreensis	'Cognatiyoonia_koreensis'
424	Hug1286AA	GCA 900109305	1761877	1761877	Paenibacillus sp cl141a	'Paenibacillus_sp'
425	Hug1287AA	GCA 000830335	40479	2095	Mycoplasma capricolum subsp capricolum	'Mycoplasma_capricolum'
426	Hug1288AA	GCA 900109315	730	730	Haemophilus ducreyi	'Haemophilus_ducreyi'
427	Hug1289AA	GCA 900109325	426702	426702	Alkalibacterium pelagium	'Alkalibacterium_pelagium'
428	Hug128AA	GCA 002951635	573	573	Klebsiella pneumoniae	'Klebsiella_pneumoniae'
429	Hug1291AA	GCA 900109345	228957	228957	Maribacter orientalis	'Maribacter_orientalis'
430	Hug1292AA	GCA 900109355	46177	46177	Nonomuraea pusilla	'Nonomuraea_pusilla'
431	Hug1293AA	GCA 900109365	332977	332977	Parapedobacter koreensis	'Parapedobacter_koreensis'
432	Hug1294AA	GCA 900109375	1038014	1038014	Aquimarina amphilecti	'Aquimarina_amphilecti'
433	Hug1296AA	GCA 900109395	1335	1335	Streptococcus equinus	'Streptococcus_equinus'
434	Hug1297AA	GCA 900109405	183556	183556	Rhodococcus maanshanensis	'Rhodococcus_maanshanensis'
435	Hug1299AA	GCA 900109415	1335	1335	Streptococcus equinus	'Streptococcus_equinus'
436	Hug129AA	GCA 002953295	1463165	1463165	Klebsiella quasipneumoniae	'Klebsiella_quasipneumoniae'
437	Hug1300AA	GCA 900109425	277988	277988	Thermococcus thioreducens	'Thermococcus_thioreducens'
438	Hug1301AA	GCA 900109435	1265	1265	Ruminococcus flavefaciens	'Ruminococcus_flavefaciens'
439	Hug1303AA	GCA 900109455	1287727	1287727	Roseovarius azorensis	'Roseovarius_azorensis'
440	Hug1304AA	GCA 900109465	235985	235985	Streptacidiphilus jiangxiensis	'Streptacidiphilus_jiangxiensis'
441	Hug1305AA	GCA 900109475	1761780	1761780	Butyrivibrio sp ob235	'Butyrivibrio_sp'
442	Hug1306AA	GCA 900109485	1158459	1158459	Kosakonia sacchari	'Kosakonia_sacchari'
443	Hug1307AA	GCA 900109495	1396821	1396821	Ectothiorhodospira marina	'Ectothiorhodospira_marina'
444	Hug1308AA	GCA 900109505	1566194	1566194	Pseudomonas sp NFACC41 3	'Pseudomonas_sp'
445	Hug1309AA	GCA 900109515	1884380	1884380	Paenibacillus sp OK003	'Paenibacillus_sp'
446	Hug130AA	GCA 002953335	50719	50719	Vibrio diabolicus	'Vibrio_diabolicus'
447	Hug1310AA	GCA 900109525	1036779	1036779	Bosea lupini	'Bosea_lupini'
448	Hug1312AA	GCA 900109545	41	41	Stigmatella aurantiaca	'Stigmatella_aurantiaca'
449	Hug1313AA	GCA 900109555	658057	658057	Pacificibacter marinus	'Pacificibacter_marinus'
450	Hug1314AA	GCA 900109565	1855283	1855283	Sphingomonas sp JS21 1	'Sphingomonas_sp'
451	Hug1316AA	GCA 900109585	1073423	1073423	Carnobacterium iners	'Carnobacterium_iners'
452	Hug1317AA	GCA 900109595	190974	190974	Methanobrevibacter gottschalkii	'Methanobrevibacter_gottschalkii'
453	Hug1318AA	GCA 900109605	464029	464029	Rhizobium oryzae	'Rhizobium_oryzae'
454	Hug1319AA	GCA 900109615	266748	266748	Chryseobacterium antarcticum	'Chryseobacterium_antarcticum'
455	Hug131AA	GCA 002953355	50719	50719	Vibrio diabolicus	'Vibrio_diabolicus'
456	Hug1321AA	GCA 900109635	821	821	Bacteroides vulgatus	'Bacteroides_vulgatus'
457	Hug1322AA	GCA 900109645	1855289	1855289	Duganella sp CF402	'Duganella_sp'
458	Hug1323AA	GCA 900109655	1264	1264	Ruminococcus albus	'Ruminococcus_albus'
459	Hug1324AA	GCA 900109665	1798227	1798227	Blastococcus sp DSM 46786	'Blastococcus_sp'
460	Hug1326AA	GCA 900109685	573321	573321	Chitinophaga rupis	'Chitinophaga_rupis'
461	Hug1327AA	GCA 900109695	302484	302484	Haloferax larsenii	'Haloferax_larsenii'
462	Hug1328AA	GCA 900109705	1379903	1379903	Roseivivax marinus	'Roseivivax_marinus'
463	Hug1329AA	GCA 000227565	940286	65958	Komagataeibacter oboediens 174Bp2	'Komagataeibacter_oboediens'
464	Hug1330AA	GCA 900109715	46206	46206	Pseudobutyrivibrio ruminis	'Pseudobutyrivibrio_ruminis'
465	Hug1331AA	GCA 900109725	650850	650850	Halomonas daqiaonensis	'Halomonas_daqiaonensis'
466	Hug1332AA	GCA 900109735	1429083	1429083	Pseudomonas hussainii	'Pseudomonas_hussainii'
467	Hug1333AA	GCA 900109745	1855305	1855305	Roseateles sp YR242	'Roseateles_sp'
468	Hug1334AA	GCA 900109755	46677	46677	Pseudomonas agarici	'Pseudomonas_agarici'
469	Hug1335AA	GCA 900109765	573024	573024	Roseovarius nanhaiticus	'Roseovarius_nanhaiticus'
470	Hug1336AA	GCA 900109775	1881043	1881043	Pseudoxanthomonas sp GM95	'Pseudoxanthomonas_sp'
471	Hug1337AA	GCA 900109785	1233	1233	Nitrosovibrio tenuis	'Nitrosovibrio_tenuis'
472	Hug1338AA	GCA 900109795	641665	641665	Colwellia chukchiensis	'Colwellia_chukchiensis'
473	Hug1339AA	GCA 900109805	1884384	1884384	Variovorax sp YR750	'Variovorax_sp'
474	Hug133AA	GCA 002953375	676	676	Vibrio fluvialis	'Vibrio_fluvialis'
475	Hug1340AA	GCA 900109815	346222	346222	Acinetobacter sp DSM 11652	'Acinetobacter_sp'
476	Hug1341AA	GCA 900109825	426703	426703	Alkalibacterium putridalgicola	'Alkalibacterium_putridalgicola'
477	Hug1343AA	GCA 900109845	97481	97481	Pasteurella skyensis	'Pasteurella_skyensis'
478	Hug1344AA	GCA 900109855	74031	74031	Roseovarius tolerans	'Roseovarius_tolerans'
479	Hug1345AA	GCA 900109865	1566296	1566296	Staphylococcus sp NFPP34	'Staphylococcus_sp'
480	Hug1346AA	GCA 900109875	365346	365346	Paenisporosarcina quisquiliarum	'Paenisporosarcina_quisquiliarum'
481	Hug1347AA	GCA 900109885	43775	43775	Syntrophus gentianae	'Syntrophus_gentianae'
482	Hug1348AA	GCA 900109895	1855384	1855384	bacterium A37T11	'bacterium_A37T11'
483	Hug1349AA	GCA 900109905	438744	438744	Halomonas caseinilytica	'Halomonas_caseinilytica'
484	Hug134AA	GCA 002953395	50719	50719	Vibrio diabolicus	'Vibrio_diabolicus'
485	Hug1350AA	GCA 900109915	1502760	1502760	Luteibacter sp UNCMF331Sha3 1	'Luteibacter_sp'
486	Hug1351AA	GCA 900109925	930146	930146	Bacillus persicus	'Bacillus_persicus'
487	Hug1352AA	GCA 900109935	295069	295069	Chryseobacterium taichungense	'Chryseobacterium_taichungense'
488	Hug1353AA	GCA 900109945	1882760	1882760	Bradyrhizobium sp OK095	'Bradyrhizobium_sp'
489	Hug1354AA	GCA 900109955	1173584	1173584	Aliiroseovarius sediminilitoris	'Aliiroseovarius_sediminilitoris'
490	Hug1355AA	GCA 900109965	93974	93974	Bacteroides sp AR20	'Bacteroides_sp'
491	Hug1358AA	GCA 900109995	1761897	1761897	Pseudomonas sp ok272	'Pseudomonas_sp'
492	Hug1359AA	GCA 900110005	1623	1623	Lactobacillus ruminis	'Lactobacillus_ruminis'
493	Hug135AA	GCA 002953515	663	663	Vibrio alginolyticus	'Vibrio_alginolyticus'
494	Hug1360AA	GCA 900110015	361277	361277	Terribacillus saccharophilus	'Terribacillus_saccharophilus'
495	Hug1361AA	GCA 900110025	933059	933059	Gemmobacter aquatilis	'Gemmobacter_aquatilis'
496	Hug1362AA	GCA 900110035	1166340	1166340	Sphingomonas sp S6 262	'Sphingomonas_sp'
497	Hug1363AA	GCA 900110045	474960	474960	Hydrogenoanaerobacterium saccharovorans	'Hydrogenoanaerobacterium_saccharovorans'
498	Hug1364AA	GCA 900110055	1884379	1884379	Paenibacillus sp OK076	'Paenibacillus_sp'
499	Hug1365AA	GCA 900110065	245187	245187	Loktanella fryxellensis	'Loktanella_fryxellensis'
500	Hug1366AA	GCA 900110075	1884377	1884377	Paenibacillus sp OV219	'Paenibacillus_sp'
501	Hug1367AA	GCA 900110085	1761887	1761887	Prevotella sp ne3005	'Prevotella_sp'
502	Hug1369AA	GCA 900110105	551995	551995	Mucilaginibacter gossypiicola	'Mucilaginibacter_gossypiicola'
503	Hug136AA	GCA 002953535	663	663	Vibrio alginolyticus	'Vibrio_alginolyticus'
504	Hug1370AA	GCA 900110115	387096	387096	Maribius pelagius	'Maribius_pelagius'
505	Hug1371AA	GCA 900110125	1424661	1424661	Cryobacterium luteum	'Cryobacterium_luteum'
506	Hug1372AA	GCA 900110135	1077947	1077947	Pseudorhodobacter antarcticus	'Pseudorhodobacter_antarcticus'
507	Hug1373AA	GCA 900110145	917	917	Nitrosomonas marina	'Nitrosomonas_marina'
508	Hug1374AA	GCA 900110155	1502747	1502747	Methylobacterium sp UNC300MFChir4 1	'Methylobacterium_sp'
509	Hug1375AA	GCA 900110165	1173111	1173111	Lihuaxuella thermophila	'Lihuaxuella_thermophila'
510	Hug1377AA	GCA 900110185	1231	1231	Nitrosospira multiformis	'Nitrosospira_multiformis'
511	Hug1378AA	GCA 900110195	1761896	1761896	Pseudomonas sp ok266	'Pseudomonas_sp'
512	Hug1379AA	GCA 900110205	501024	501024	Rhizobium tibeticum	'Rhizobium_tibeticum'
513	Hug137AA	GCA 002953975	663	663	Vibrio alginolyticus	'Vibrio_alginolyticus'
514	Hug1380AA	GCA 900110215	1367881	1367881	Halorientalis persicus	'Halorientalis_persicus'
515	Hug1381AA	GCA 900110225	1121117	28220	Brachymonas denitrificans DSM 15123	'Brachymonas_denitrificans'
516	Hug1382AA	GCA 900110235	1855330	1855330	Megamonas sp Calf98 2	'Megamonas_sp'
517	Hug1383AA	GCA 900110245	354355	354355	Niastella yeongjuensis	'Niastella_yeongjuensis'
518	Hug1384AA	GCA 900110255	310780	310780	Streptomyces rubidus	'Streptomyces_rubidus'
519	Hug1385AA	GCA 900110265	77097	77097	Halomonas aquamarina	'Halomonas_aquamarina'
520	Hug1386AA	GCA 900110275	1881038	1881038	Duganella sp CF517	'Duganella_sp'
521	Hug1387AA	GCA 900110285	34002	34002	Paracoccus alcaliphilus	'Paracoccus_alcaliphilus'
522	Hug1388AA	GCA 900110295	215200	215200	Peptostreptococcus russellii	'Peptostreptococcus_russellii'
523	Hug1389AA	GCA 900110305	1423	1423	Bacillus subtilis	'Bacillus_subtilis'
524	Hug138AA	GCA 002954055	1282	1282	Staphylococcus epidermidis	'Staphylococcus_epidermidis'
525	Hug1390AA	GCA 900110315	1333845	1333845	Paenibacillus sophorae	'Paenibacillus_sophorae'
526	Hug1392AA	GCA 900110335	1761784	1761784	Flavobacterium sp fv08	'Flavobacterium_sp'
527	Hug1393AA	GCA 900110345	872970	872970	Amphibacillus marinus	'Amphibacillus_marinus'
528	Hug1394AA	GCA 900110355	1566195	1566195	Pseudomonas sp NFACC39 1	'Pseudomonas_sp'
529	Hug1396AA	GCA 900110375	604089	604089	Flavobacterium sinopsychrotolerans	'Flavobacterium_sinopsychrotolerans'
530	Hug1397AA	GCA 900110385	42354	42354	Nitrosomonas oligotropha	'Nitrosomonas_oligotropha'
531	Hug1398AA	GCA 900110395	1380357	1380357	Rhodospirillales bacterium URHD0017	'Rhodospirillales_bacterium'
532	Hug1399AA	GCA 900110405	1336	1336	Streptococcus equi	'Streptococcus_equi'
533	Hug139AA	GCA 002954105	1290	1290	Staphylococcus hominis	'Staphylococcus_hominis'
534	Hug1400AA	GCA 900110415	1881049	1881049	Mucilaginibacter sp OK283	'Mucilaginibacter_sp'
535	Hug1401AA	GCA 900110425	569882	569882	Salinihabitans flavidus	'Salinihabitans_flavidus'
536	Hug1402AA	GCA 900110435	1513892	1513892	Rhodopseudomonas pseudopalustris	'Rhodopseudomonas_pseudopalustris'
537	Hug1403AA	GCA 900110445	1761742	1761742	Acinetobacter sp yr461	'Acinetobacter_sp'
538	Hug1404AA	GCA 900110455	1202768	1202768	Halopiger salifodinae	'Halopiger_salifodinae'
539	Hug1405AA	GCA 900110465	660520	660520	Halogranum amylolyticum	'Halogranum_amylolyticum'
540	Hug1406AA	GCA 900110475	1566251	1566251	Enterobacter sp NFIX58	'Enterobacter_sp'
541	Hug1407AA	GCA 900110485	112903	112903	Propionispora vibrioides	'Propionispora_vibrioides'
542	Hug1408AA	GCA 900110495	1855340	1855340	Nitrosovibrio sp Nv6	'Nitrosovibrio_sp'
543	Hug1409AA	GCA 900110505	1502774	1502774	Luteibacter sp UNC138MFCol5 1	'Luteibacter_sp'
544	Hug140AA	GCA 002983625	631	631	Yersinia intermedia	'Yersinia_intermedia'
545	Hug1410AA	GCA 900110515	1761799	1761799	Methylobacterium sp ap11	'Methylobacterium_sp'
546	Hug1411AA	GCA 900110525	1502768	1502768	Acinetobacter sp UNC434CL69Tsu2S25	'Acinetobacter_sp'
547	Hug1412AA	GCA 900110535	355548	355548	Halobacterium jilantaiense	'Halobacterium_jilantaiense'
548	Hug1413AA	GCA 900110545	1500302	1500302	Pseudomonas sp Snoq117 2	'Pseudomonas_sp'
549	Hug1414AA	GCA 900110555	673521	673521	Blastococcus endophyticus	'Blastococcus_endophyticus'
550	Hug1415AA	GCA 900110565	79604	79604	Denitrobacterium detoxificans	'Denitrobacterium_detoxificans'
551	Hug1416AA	GCA 900110575	394193	394193	Amycolatopsis saalfeldensis	'Amycolatopsis_saalfeldensis'
552	Hug1417AA	GCA 900110585	406100	406100	Aquisalimonas asiatica	'Aquisalimonas_asiatica'
553	Hug1418AA	GCA 900110595	1882768	1882768	Arthrobacter sp OV608	'Arthrobacter_sp'
554	Hug1419AA	GCA 900110605	421072	421072	Chryseobacterium halperniae	'Chryseobacterium_halperniae'
555	Hug141AA	GCA 002983645	1038927	562	Escherichia coli O104 H4	'Escherichia_coli'
556	Hug1420AA	GCA 900110615	1299341	1299341	Flavobacterium urocaniciphilum	'Flavobacterium_urocaniciphilum'
557	Hug1422AA	GCA 900110635	1520823	1520823	Lachnospiraceae bacterium NE2001	'Lachnospiraceae_bacterium'
558	Hug1423AA	GCA 900110645	478744	478744	Lewinella agarilytica	'Lewinella_agarilytica'
559	Hug1424AA	GCA 900110655	1306993	1306993	Pseudomonas soli	'Pseudomonas_soli'
560	Hug1425AA	GCA 900110665	562	562	Escherichia coli	'Escherichia_coli'
561	Hug1426AA	GCA 900110675	89093	89093	Ignavigranum ruoffiae	'Ignavigranum_ruoffiae'
562	Hug1427AA	GCA 900110685	571933	571933	Piscibacillus halophilus	'Piscibacillus_halophilus'
563	Hug1428AA	GCA 900110695	621109	621109	Virgibacillus subterraneus	'Virgibacillus_subterraneus'
564	Hug1429AA	GCA 900110705	1881056	1881056	Loktanella sp DSM 29012	'Loktanella_sp'
565	Hug142AA	GCA 002983665	588	588	Providencia stuartii	'Providencia_stuartii'
566	Hug1430AA	GCA 000230775	1071969	630	Yersinia enterocolitica subsp palearctica PhRBD Ye1	'Yersinia_enterocolitica'
567	Hug1431AA	GCA 900110715	1402	1402	Bacillus licheniformis	'Bacillus_licheniformis'
568	Hug1433AA	GCA 900110735	403935	403935	Streptomyces radiopugnans	'Streptomyces_radiopugnans'
569	Hug1434AA	GCA 900110745	752555	77095	Prevotella bryantii B14	'Prevotella_bryantii'
570	Hug1435AA	GCA 900110755	1761906	1761906	Streptomyces sp yr375	'Streptomyces_sp'
571	Hug1436AA	GCA 900110765	1566250	1566250	Pseudomonas sp NFACC02	'Pseudomonas_sp'
572	Hug1437AA	GCA 900110775	657014	657014	Litorimicrobium taeanense	'Litorimicrobium_taeanense'
573	Hug1438AA	GCA 900110785	1566225	1566225	Pseudomonas sp NFPP19	'Pseudomonas_sp'
574	Hug1439AA	GCA 900110795	243924	243924	Pseudomonas lutea	'Pseudomonas_lutea'
575	Hug143AA	GCA 000501575	1408886	29518	Borreliella afzelii IPT142	'Borreliella_afzelii'
576	Hug1440AA	GCA 900110805	1520809	1520809	Butyrivibrio sp TB	'Butyrivibrio_sp'
577	Hug1441AA	GCA 900110815	930138	930138	Aliicoccus persicus	'Aliicoccus_persicus'
578	Hug1442AA	GCA 900110825	1761813	1761813	Mycobacterium sp 88mf	'Mycobacterium_sp'
579	Hug1443AA	GCA 900110835	29529	29529	Chitinophaga arvensicola	'Chitinophaga_arvensicola'
580	Hug1444AA	GCA 900110845	1335	1335	Streptococcus equinus	'Streptococcus_equinus'
581	Hug1445AA	GCA 900110855	1036181	1036181	Friedmanniella flava	'Friedmanniella_flava'
582	Hug1446AA	GCA 900110865	1186196	1186196	Natrinema salaciae	'Natrinema_salaciae'
583	Hug1447AA	GCA 900110875	989403	989403	Pseudovibrio axinellae	'Pseudovibrio_axinellae'
584	Hug1448AA	GCA 900110885	170623	170623	Azotobacter beijerinckii	'Azotobacter_beijerinckii'
585	Hug1449AA	GCA 900110895	81582	81582	Prevotella aff ruminicola Tc2 24	'Prevotella_aff'
586	Hug144AA	GCA 002983685	34105	34105	Streptobacillus moniliformis	'Streptobacillus_moniliformis'
587	Hug1450AA	GCA 900110905	653940	653940	Basfia succiniciproducens	'Basfia_succiniciproducens'
588	Hug1451AA	GCA 900110915	1855383	1855383	bacterium A52C2	'bacterium_A52C2'
589	Hug1452AA	GCA 900110925	543360	543360	Pseudomonas cuatrocienegasensis	'Pseudomonas_cuatrocienegasensis'
590	Hug1454AA	GCA 900110945	1881030	1881030	Devosia sp YR412	'Devosia_sp'
591	Hug1455AA	GCA 900110955	402600	402600	Lechevalieria xinjiangensis	'Lechevalieria_xinjiangensis'
592	Hug1456AA	GCA 900110965	867345	867345	Ectothiorhodospira magna	'Ectothiorhodospira_magna'
593	Hug1457AA	GCA 900110975	1200721	1200721	Lachnospiraceae bacterium RM5	'Lachnospiraceae_bacterium'
594	Hug1458AA	GCA 900110985	200379	200379	Lentzea flaviverrucosa	'Lentzea_flaviverrucosa'
595	Hug1459AA	GCA 900110995	1881040	1881040	Chitinophaga sp YR573	'Chitinophaga_sp'
596	Hug145AA	GCA 002983705	210	210	Helicobacter pylori	'Helicobacter_pylori'
597	Hug1460AA	GCA 900111005	65499	65499	Lentzea albida	'Lentzea_albida'
598	Hug1461AA	GCA 900111015	489703	489703	Solimonas aquatica	'Solimonas_aquatica'
599	Hug1462AA	GCA 900111025	419940	419940	Hyunsoonleella jejuensis	'Hyunsoonleella_jejuensis'
600	Hug1463AA	GCA 900111035	163	163	Treponema bryantii	'Treponema_bryantii'
601	Hug1464AA	GCA 900111045	53501	53501	Thalassobius gelatinovorus	'Thalassobius_gelatinovorus'
602	Hug1465AA	GCA 900111055	44577	44577	Nitrosomonas ureae	'Nitrosomonas_ureae'
603	Hug1466AA	GCA 900111065	480520	480520	Myroides profundi	'Myroides_profundi'
604	Hug1467AA	GCA 900111075	229204	229204	Flavobacterium frigoris	'Flavobacterium_frigoris'
605	Hug1469AA	GCA 900111095	355243	355243	Amphritea atlantica	'Amphritea_atlantica'
606	Hug146AA	GCA 002983725	32021	197	Campylobacter jejuni subsp doylei	'Campylobacter_jejuni'
607	Hug1470AA	GCA 900111105	988801	988801	Rosenbergiella nectarea	'Rosenbergiella_nectarea'
608	Hug1471AA	GCA 900111115	180197	180197	Giesbergeria anulus	'Giesbergeria_anulus'
609	Hug1472AA	GCA 900111125	1884365	1884365	Sphingobium sp YR768	'Sphingobium_sp'
610	Hug1473AA	GCA 900111135	137733	137733	Granulicatella balaenopterae	'Granulicatella_balaenopterae'
611	Hug1474AA	GCA 900111145	1267423	1267423	Fabibacter pacificus	'Fabibacter_pacificus'
612	Hug1475AA	GCA 900111155	390241	390241	Pedobacter rhizosphaerae	'Pedobacter_rhizosphaerae'
613	Hug1476AA	GCA 900111165	133720	133720	Nitrosomonas sp Nm51	'Nitrosomonas_sp'
614	Hug1477AA	GCA 900111175	155974	155974	Actinokineospora terrae	'Actinokineospora_terrae'
615	Hug1478AA	GCA 900111185	831	831	Butyrivibrio fibrisolvens	'Butyrivibrio_fibrisolvens'
616	Hug1479AA	GCA 900111195	531814	531814	Gracilibacillus ureilyticus	'Gracilibacillus_ureilyticus'
617	Hug147AA	GCA 002983785	1352	1352	Enterococcus faecium	'Enterococcus_faecium'
618	Hug1480AA	GCA 900111205	319653	319653	Pediococcus ethanolidurans	'Pediococcus_ethanolidurans'
619	Hug1481AA	GCA 900111215	315405	315405	Streptococcus gallolyticus	'Streptococcus_gallolyticus'
620	Hug1482AA	GCA 900111225	653930	653930	Pseudomonas bauzanensis	'Pseudomonas_bauzanensis'
621	Hug1483AA	GCA 900111235	99656	99656	Clostridium fimetarium	'Clostridium_fimetarium'
622	Hug1484AA	GCA 900111245	943816	943816	Streptomyces qinglanensis	'Streptomyces_qinglanensis'
623	Hug1485AA	GCA 900111255	604330	604330	Olsenella umbonata	'Olsenella_umbonata'
624	Hug1486AA	GCA 900111265	1121357	35757	Corynebacterium cystitidis DSM 20524	'Corynebacterium_cystitidis'
625	Hug1487AA	GCA 900111275	1566263	1566263	Rhizobium sp NFR03	'Rhizobium_sp'
626	Hug1488AA	GCA 900111285	1464123	1464123	Salisediminibacterium haloalkalitolerans	'Salisediminibacterium_haloalkalitolerans'
627	Hug1489AA	GCA 900111295	1601833	1601833	Salipaludibacillus aurantiacus	'Salipaludibacillus_aurantiacus'
628	Hug148AA	GCA 002983865	2434	2434	Roseobacter denitrificans	'Roseobacter_denitrificans'
629	Hug1490AA	GCA 900111305	416874	416874	Halomonas subterranea	'Halomonas_subterranea'
630	Hug1491AA	GCA 900111315	641238	641238	Roseivivax roseus	'Roseivivax_roseus'
631	Hug1492AA	GCA 900111325	140626	140626	Lachnobacterium bovis	'Lachnobacterium_bovis'
632	Hug1494AA	GCA 900111345	1884358	1884358	Psychrobacillus sp OK032	'Psychrobacillus_sp'
633	Hug1495AA	GCA 900111355	142588	142588	Isobaculum melis	'Isobaculum_melis'
634	Hug1496AA	GCA 900111365	64702	64702	Propionibacterium cyclohexanicum	'Propionibacterium_cyclohexanicum'
635	Hug1497AA	GCA 900111375	587636	587636	Phycicoccus cremeus	'Phycicoccus_cremeus'
636	Hug1498AA	GCA 900111385	100225	100225	Austwickia chelonae	'Austwickia_chelonae'
637	Hug1499AA	GCA 900111395	1123402	336804	Thorsellia anophelis DSM 18579	'Thorsellia_anophelis'
638	Hug149AA	GCA 002983965	59201	28901	Salmonella enterica subsp enterica	'Salmonella_enterica_subsp_enterica'
639	Hug14AA	GCA 002883275	2070616	2070616	Pseudomonas sp FW215 R4	'Pseudomonas_sp'
640	Hug1500AA	GCA 900111405	237682	237682	Salinibacillus kushneri	'Salinibacillus_kushneri'
641	Hug1501AA	GCA 000934545	1565605	1565605	Rugosibacter aromaticivorans	'Rugosibacter_aromaticivorans'
642	Hug1502AA	GCA 900111415	1761783	1761783	Enterococcus sp kppr 6	'Enterococcus_sp'
643	Hug1503AA	GCA 900111425	1168034	1168034	Draconibacterium orientale	'Draconibacterium_orientale'
644	Hug1504AA	GCA 900111435	1855400	1855400	Ruminococcaceae bacterium KH2T8	'Ruminococcaceae_bacterium'
645	Hug1505AA	GCA 900111445	930131	930131	Oceanobacillus limi	'Oceanobacillus_limi'
646	Hug1506AA	GCA 900111455	1333667	1333667	Geodermatophilus poikilotrophus	'Geodermatophilus_poikilotrophus'
647	Hug1507AA	GCA 900111465	650054	201	Campylobacter lari subsp lari	'Campylobacter_lari'
648	Hug1508AA	GCA 900111475	1896671	1896671	Stenotrophomonas sp SC N050	'Stenotrophomonas_sp'
649	Hug1509AA	GCA 900111485	392421	392421	Haloterrigena hispanica	'Haloterrigena_hispanica'
650	Hug150AA	GCA 002984035	28901	28901	Salmonella enterica	'Salmonella_enterica'
651	Hug1510AA	GCA 900111495	356305	356305	Chryseobacterium wanjuense	'Chryseobacterium_wanjuense'
652	Hug1512AA	GCA 000935125	1240678	68242	Streptomyces natalensis ATCC 27448	'Streptomyces_natalensis'
653	Hug1513AA	GCA 900111515	82805	82805	Hymenobacter actinosclerus	'Hymenobacter_actinosclerus'
654	Hug1514AA	GCA 900111525	1761883	1761883	Prevotella sp kh1p2	'Prevotella_sp'
655	Hug1515AA	GCA 900111535	1566249	1566249	Pseudomonas sp NFR09	'Pseudomonas_sp'
656	Hug1516AA	GCA 900111545	1189325	1189325	Oceanicella actignis	'Oceanicella_actignis'
657	Hug1517AA	GCA 900111555	430453	430453	Marinobacter segnicrescens	'Marinobacter_segnicrescens'
658	Hug1518AA	GCA 900111565	1566279	1566279	Paenibacillus sp NFR01	'Paenibacillus_sp'
659	Hug1519AA	GCA 900111575	1120990	108328	Anaerobranca gottschalkii DSM 13577	'Anaerobranca_gottschalkii'
660	Hug151AA	GCA 002984125	480	480	Moraxella catarrhalis	'Moraxella_catarrhalis'
661	Hug1520AA	GCA 900111585	1231	1231	Nitrosospira multiformis	'Nitrosospira_multiformis'
662	Hug1521AA	GCA 900111595	29364	29364	Clostridium polysaccharolyticum	'Clostridium_polysaccharolyticum'
663	Hug1522AA	GCA 900111605	917	917	Nitrosomonas marina	'Nitrosomonas_marina'
664	Hug1523AA	GCA 000935845	1458845	1458845	Paenibacillus sp E194	'Paenibacillus_sp'
665	Hug1524AA	GCA 900111615	426128	426128	Natronincola peptidivorans	'Natronincola_peptidivorans'
666	Hug1525AA	GCA 900111625	1882777	1882777	Variovorax sp OV084	'Variovorax_sp'
667	Hug1526AA	GCA 900111635	1520803	1520803	Pseudobutyrivibrio sp C4	'Pseudobutyrivibrio_sp'
668	Hug1527AA	GCA 900111645	1353158	1353158	Methanococcoides vulcani	'Methanococcoides_vulcani'
669	Hug1528AA	GCA 900111655	1566253	1566253	Enterobacter sp NFIX09	'Enterobacter_sp'
670	Hug1529AA	GCA 900111665	1798239	1798239	Luteibacter sp 329MFSha	'Luteibacter_sp'
671	Hug152AA	GCA 002984195	587	587	Providencia rettgeri	'Providencia_rettgeri'
672	Hug1530AA	GCA 900111675	364199	364199	Paracoccus homiensis	'Paracoccus_homiensis'
673	Hug1531AA	GCA 900111685	568860	568860	Nonomuraea wenchangensis	'Nonomuraea_wenchangensis'
674	Hug1532AA	GCA 900111695	1855394	1855394	Olsenella sp KH3B4	'Olsenella_sp'
675	Hug1534AA	GCA 000941075	86660	86660	Mycoplasma dispar	'Mycoplasma_dispar'
676	Hug1535AA	GCA 000239175	933093	446	Legionella pneumophila subsp pneumophila ATCC 43290	'Legionella_pneumophila'
677	Hug1536AA	GCA 900111715	1566268	1566268	Burkholderia sp NFACC38 1	'Burkholderia_sp'
678	Hug1537AA	GCA 900111725	915	915	Nitrosomonas europaea	'Nitrosomonas_europaea'
679	Hug1538AA	GCA 900111735	158627	158627	Pseudomonas graminis	'Pseudomonas_graminis'
680	Hug1539AA	GCA 900111745	83460	83460	Stigmatella erecta	'Stigmatella_erecta'
681	Hug1540AA	GCA 900111755	349064	349064	Thalassotalea agarivorans	'Thalassotalea_agarivorans'
682	Hug1541AA	GCA 900111765	33	33	Myxococcus fulvus	'Myxococcus_fulvus'
683	Hug1542AA	GCA 900111785	376733	376733	Paracoccus halophilus	'Paracoccus_halophilus'
684	Hug1543AA	GCA 900111795	150248	150248	Anoxybacillus pushchinoensis	'Anoxybacillus_pushchinoensis'
685	Hug1544AA	GCA 900111805	293050	293050	Rhodococcus kroppenstedtii	'Rhodococcus_kroppenstedtii'
686	Hug1545AA	GCA 900111825	332999	332999	Pedobacter suwonensis	'Pedobacter_suwonensis'
687	Hug1547AA	GCA 900111835	319939	319939	Pseudomonas otitidis	'Pseudomonas_otitidis'
688	Hug1549AA	GCA 900111865	186116	186116	Parageobacillus thermantarcticus	'Parageobacillus_thermantarcticus'
689	Hug154AA	GCA 000501595	1408825	29519	Borreliella garinii IPT75	'Borreliella_garinii'
690	Hug1550AA	GCA 900111875	871651	871651	Poseidonocella pacifica	'Poseidonocella_pacifica'
691	Hug1551AA	GCA 900111885	490629	490629	Amycolatopsis marina	'Amycolatopsis_marina'
692	Hug1552AA	GCA 900111895	321846	321846	Pseudomonas simiae	'Pseudomonas_simiae'
693	Hug1553AA	GCA 900111905	1566262	1566262	Rhizobium sp NFR07	'Rhizobium_sp'
694	Hug1554AA	GCA 900111915	971	971	Selenomonas ruminantium	'Selenomonas_ruminantium'
695	Hug1555AA	GCA 900111925	988821	988821	Cellulomonas marina	'Cellulomonas_marina'
696	Hug1556AA	GCA 900111935	35743	35743	Halorubrum sodomense	'Halorubrum_sodomense'
697	Hug1557AA	GCA 000967285	413996	1765	Mycobacterium bovis BCG str Moreau RDJ	'Mycobacterium_bovis'
698	Hug1558AA	GCA 900111945	670154	670154	Litoreibacter janthinus	'Litoreibacter_janthinus'
699	Hug1559AA	GCA 900111955	1566236	1566236	Pseudomonas sp NFIX10	'Pseudomonas_sp'
700	Hug155AA	GCA 002984395	571	571	Klebsiella oxytoca	'Klebsiella_oxytoca'
701	Hug1560AA	GCA 900111965	498292	498292	Flavobacterium swingsii	'Flavobacterium_swingsii'
702	Hug1561AA	GCA 900111975	180282	180282	Delftia tsuruhatensis	'Delftia_tsuruhatensis'
703	Hug1562AA	GCA 900111985	84698	84698	Clostridium frigidicarnis	'Clostridium_frigidicarnis'
704	Hug1563AA	GCA 900111995	1798194	1798194	Collimonas sp OK607	'Collimonas_sp'
705	Hug1564AA	GCA 900112005	237018	237018	Algoriphagus aquimarinus	'Algoriphagus_aquimarinus'
706	Hug1565AA	GCA 900112015	170623	170623	Azotobacter beijerinckii	'Azotobacter_beijerinckii'
707	Hug1567AA	GCA 900112035	748909	748909	Nocardioides alpinus	'Nocardioides_alpinus'
708	Hug1568AA	GCA 000967325	1074919	1280	Staphylococcus aureus subsp aureus ST228	'Staphylococcus_aureus'
709	Hug1569AA	GCA 900112045	237679	237679	Lentibacillus halodurans	'Lentibacillus_halodurans'
710	Hug156AA	GCA 002984485	90245	90245	Oligella urethralis	'Oligella_urethralis'
711	Hug1570AA	GCA 900112055	1855329	1855329	Citrobacter sp NLAE zl C269	'Citrobacter_sp'
712	Hug1571AA	GCA 900112065	1855288	1855288	Cohnella sp OV330	'Cohnella_sp'
713	Hug1572AA	GCA 900112075	1502772	1502772	Bacillus sp UNCCL13	'Bacillus_sp'
714	Hug1573AA	GCA 900112085	1120918	2382	Acetitomaculum ruminis DSM 5522	'Acetitomaculum_ruminis'
715	Hug1574AA	GCA 900112095	1566228	1566228	Pseudomonas sp NFPP24	'Pseudomonas_sp'
716	Hug1575AA	GCA 900112105	1334022	1334022	Zunongwangia mangrovi	'Zunongwangia_mangrovi'
717	Hug1576AA	GCA 900112115	266749	266749	Chryseobacterium jeonii	'Chryseobacterium_jeonii'
718	Hug1578AA	GCA 900112135	1801619	1801619	Collimonas sp OK412	'Collimonas_sp'
719	Hug157AA	GCA 002984565	29382	29382	Staphylococcus cohnii	'Staphylococcus_cohnii'
720	Hug1580AA	GCA 900112145	497725	497725	Kosakonia oryzae	'Kosakonia_oryzae'
721	Hug1581AA	GCA 900112155	1264	1264	Ruminococcus albus	'Ruminococcus_albus'
722	Hug1582AA	GCA 900112165	34097	34097	Brevinema andersonii	'Brevinema_andersonii'
723	Hug1583AA	GCA 900112175	553469	553469	Halogeometricum rufum	'Halogeometricum_rufum'
724	Hug1584AA	GCA 900112185	1881058	1881058	Bosea sp DSM 18164	'Bosea_sp'
725	Hug1585AA	GCA 900112195	1520812	1520812	Butyrivibrio sp YAB3001	'Butyrivibrio_sp'
726	Hug1586AA	GCA 900112205	148448	148448	Halobiforma haloterrestris	'Halobiforma_haloterrestris'
727	Hug1587AA	GCA 900112215	1855313	1855313	Cupriavidus sp OV038	'Cupriavidus_sp'
728	Hug1588AA	GCA 900112225	1164594	1164594	Massilia yuzhufengensis	'Massilia_yuzhufengensis'
729	Hug1589AA	GCA 900112235	1122252	1122252	Marinospirillum celere	'Marinospirillum_celere'
730	Hug158AA	GCA 003010635	985002	985002	Staphylococcus argenteus	'Staphylococcus_argenteus'
731	Hug1591AA	GCA 900112245	440514	440514	Maribacter stanieri	'Maribacter_stanieri'
732	Hug1592AA	GCA 900112255	927664	998	Flexibacter flexilis DSM 6793	'Flexibacter_flexilis'
733	Hug1593AA	GCA 900112265	1123010	43656	Pseudoalteromonas denitrificans DSM 6059	'Pseudoalteromonas_denitrificans'
734	Hug1594AA	GCA 900112275	839	839	Prevotella ruminicola	'Prevotella_ruminicola'
735	Hug1595AA	GCA 900112285	1855300	1855300	Polaromonas sp OV174	'Polaromonas_sp'
736	Hug1596AA	GCA 900112295	1055723	1055723	Muricauda antarctica	'Muricauda_antarctica'
737	Hug1597AA	GCA 900112305	252514	252514	Microbulbifer thermotolerans	'Microbulbifer_thermotolerans'
738	Hug1598AA	GCA 900112315	623281	623281	Parapedobacter composti	'Parapedobacter_composti'
739	Hug1599AA	GCA 900112325	547162	547162	Verrucosispora sediminis	'Verrucosispora_sediminis'
740	Hug159AA	GCA 003022395	985002	985002	Staphylococcus argenteus	'Staphylococcus_argenteus'
741	Hug1600AA	GCA 900112335	441112	441112	Tropicimonas isoalkanivorans	'Tropicimonas_isoalkanivorans'
742	Hug1602AA	GCA 900112345	574651	574651	Nocardioides terrae	'Nocardioides_terrae'
743	Hug1603AA	GCA 900112355	910347	910347	Streptomyces aidingensis	'Streptomyces_aidingensis'
744	Hug1604AA	GCA 900112365	662367	662367	Spirosoma endophyticum	'Spirosoma_endophyticum'
745	Hug1605AA	GCA 900112375	53408	53408	Pseudomonas citronellolis	'Pseudomonas_citronellolis'
746	Hug1606AA	GCA 900112385	1335	1335	Streptococcus equinus	'Streptococcus_equinus'
747	Hug1607AA	GCA 900112395	221126	221126	Algibacter lectus	'Algibacter_lectus'
748	Hug1608AA	GCA 900112405	283737	283737	Fructobacillus durionis	'Fructobacillus_durionis'
749	Hug1609AA	GCA 900112415	1761755	1761755	Bacillus sp 491mf	'Bacillus_sp'
750	Hug160AA	GCA 003024275	562	562	Escherichia coli	'Escherichia_coli'
751	Hug1611AA	GCA 900112435	1229727	1229727	Salipiger profundus	'Salipiger_profundus'
752	Hug1613AA	GCA 900112445	748650	748650	Thiomicrospira sp ALE5	'Thiomicrospira_sp'
753	Hug1614AA	GCA 900112455	753702	753702	Alkalibacterium subtropicum	'Alkalibacterium_subtropicum'
754	Hug1615AA	GCA 900112465	1681	1681	Bifidobacterium bifidum	'Bifidobacterium_bifidum'
755	Hug1616AA	GCA 900112475	1122977	82985	Pragia fontium DSM 5563 = ATCC 49100	'Pragia_fontium'
756	Hug1617AA	GCA 900112485	119641	119641	Clostridium uliginosum	'Clostridium_uliginosum'
757	Hug1618AA	GCA 900112495	1882764	1882764	Bacillus sp OV322	'Bacillus_sp'
758	Hug1619AA	GCA 900112505	728005	728005	Devosia psychrophila	'Devosia_psychrophila'
759	Hug161AA	GCA 003024295	562	562	Escherichia coli	'Escherichia_coli'
760	Hug1620AA	GCA 900112515	928856	928856	Epibacterium multivorans	'Epibacterium_multivorans'
761	Hug1621AA	GCA 900112525	1225127	1225127	Klenkia taihuensis	'Klenkia_taihuensis'
762	Hug1622AA	GCA 900112535	1502755	1502755	Bacillus sp UNCCL81	'Bacillus_sp'
763	Hug1626AA	GCA 900112565	315405	315405	Streptococcus gallolyticus	'Streptococcus_gallolyticus'
764	Hug1627AA	GCA 900112575	739143	739143	Flavobacterium phragmitis	'Flavobacterium_phragmitis'
765	Hug1628AA	GCA 900112585	402385	402385	Kushneria avicenniae	'Kushneria_avicenniae'
766	Hug1629AA	GCA 900112595	870482	870482	Algibacter pectinivorans	'Algibacter_pectinivorans'
767	Hug1631AA	GCA 900112615	1884367	1884367	Chitinophaga sp CF118	'Chitinophaga_sp'
768	Hug1632AA	GCA 900112625	1502776	1502776	Methylobacterium sp 13MFTsu3 1M2	'Methylobacterium_sp'
769	Hug1633AA	GCA 900112635	1881065	1881065	Bacillus sp OV194	'Bacillus_sp'
770	Hug1635AA	GCA 900112645	47882	47882	Pseudomonas straminea	'Pseudomonas_straminea'
771	Hug1636AA	GCA 900112655	37734	37734	Enterococcus casseliflavus	'Enterococcus_casseliflavus'
772	Hug1637AA	GCA 900112665	1505723	1505723	Lactobacillus bombicola	'Lactobacillus_bombicola'
773	Hug1638AA	GCA 900112675	32040	32040	Acidovorax konjaci	'Acidovorax_konjaci'
774	Hug1639AA	GCA 900112695	1045775	1045775	Paenibacillus catalpae	'Paenibacillus_catalpae'
775	Hug1640AA	GCA 900112705	640948	640948	Lentibacillus persicus	'Lentibacillus_persicus'
776	Hug1641AA	GCA 900112715	54	54	Nannocystis exedens	'Nannocystis_exedens'
777	Hug1642AA	GCA 900112725	540747	540747	Roseovarius indicus	'Roseovarius_indicus'
778	Hug1643AA	GCA 900112735	322505	322505	Sharpea azabuensis	'Sharpea_azabuensis'
779	Hug1644AA	GCA 900112755	74348	74348	Sulfitobacter brevis	'Sulfitobacter_brevis'
780	Hug1646AA	GCA 000240705	1027397	552	Erwinia amylovora ACW56400	'Erwinia_amylovora'
781	Hug1647AA	GCA 900112765	673379	673379	Actinopolyspora alba	'Actinopolyspora_alba'
782	Hug1648AA	GCA 900112775	37658	37658	Clostridium populeti	'Clostridium_populeti'
783	Hug1649AA	GCA 900112785	1855371	1855371	Kosakonia sp S29	'Kosakonia_sp'
784	Hug1650AA	GCA 900112795	385682	385682	Thermophagus xiamenensis	'Thermophagus_xiamenensis'
785	Hug1651AA	GCA 900112805	1566256	1566256	Enterobacter sp NFIX04	'Enterobacter_sp'
786	Hug1652AA	GCA 900112815	1798228	1798228	Blastococcus sp DSM 46838	'Blastococcus_sp'
787	Hug1653AA	GCA 900112825	1881054	1881054	Nitrosomonas sp Nm166	'Nitrosomonas_sp'
788	Hug1654AA	GCA 900112835	1761793	1761793	Marinobacter sp DSM 26671	'Marinobacter_sp'
789	Hug1655AA	GCA 900112845	380248	380248	Streptomyces alni	'Streptomyces_alni'
790	Hug1656AA	GCA 900112855	1798168	1798168	Pseudobutyrivibrio sp NOR37	'Pseudobutyrivibrio_sp'
791	Hug1658AA	GCA 900112865	500610	500610	Dyella marensis	'Dyella_marensis'
792	Hug165AA	GCA 000501615	1408826	29519	Borreliella garinii IPT76	'Borreliella_garinii'
793	Hug1660AA	GCA 900112885	1526	1526	Clostridium aminophilum	'Clostridium_aminophilum'
794	Hug1661AA	GCA 900112895	1123323	40841	Succiniclasticum ruminis DSM 9236	'Succiniclasticum_ruminis'
795	Hug1662AA	GCA 900112905	1516	1516	Thermoanaerobacter thermohydrosulfuricus	'Thermoanaerobacter_thermohydrosulfuricus'
796	Hug1663AA	GCA 900112915	1520829	1520829	Peptostreptococcaceae bacterium pGA 8	'Peptostreptococcaceae_bacterium'
797	Hug1664AA	GCA 900112925	684063	684063	Paenibacillus algorifonticola	'Paenibacillus_algorifonticola'
798	Hug1665AA	GCA 900112935	43064	43064	Trichococcus pasteurii	'Trichococcus_pasteurii'
799	Hug1666AA	GCA 900112945	1761800	1761800	Methylobacterium sp yr596	'Methylobacterium_sp'
800	Hug1667AA	GCA 900112955	72304	72304	Peptostreptococcus sp D1	'Peptostreptococcus_sp'
801	Hug1668AA	GCA 900112965	68239	68239	Streptomyces mirabilis	'Streptomyces_mirabilis'
802	Hug1669AA	GCA 900112975	935223	935223	Flavobacterium xueshanense	'Flavobacterium_xueshanense'
803	Hug1670AA	GCA 900112985	34086	34086	Pedobacter antarcticus	'Pedobacter_antarcticus'
804	Hug1671AA	GCA 900112995	706562	706562	Lactobacillus rogosae	'Lactobacillus_rogosae'
805	Hug1672AA	GCA 900113005	655355	655355	Sunxiuqinia elliptica	'Sunxiuqinia_elliptica'
806	Hug1673AA	GCA 900113015	35752	35752	Actinoplanes philippinensis	'Actinoplanes_philippinensis'
807	Hug1674AA	GCA 900113025	930128	930128	Alteribacillus iranensis	'Alteribacillus_iranensis'
808	Hug1675AA	GCA 900113035	1177982	1177982	Acidovorax wautersii	'Acidovorax_wautersii'
809	Hug1676AA	GCA 900113045	1003	1003	Thermoflexibacter ruber	'Thermoflexibacter_ruber'
810	Hug1677AA	GCA 900113055	285351	285351	Sanguibacter marinus	'Sanguibacter_marinus'
811	Hug1679AA	GCA 900113065	1166078	1166078	Aureimonas phyllosphaerae	'Aureimonas_phyllosphaerae'
812	Hug1681AA	GCA 900113085	1076937	1076937	Fontimonas thermophila	'Fontimonas_thermophila'
813	Hug1682AA	GCA 900113095	1855316	1855316	Curtobacterium sp YR515	'Curtobacterium_sp'
814	Hug1683AA	GCA 900113105	1529	1529	Clostridium cadaveris	'Clostridium_cadaveris'
815	Hug1684AA	GCA 900113115	1884368	1884368	Duganella sp CF458	'Duganella_sp'
816	Hug1685AA	GCA 900113125	396056	396056	Halobacillus alkaliphilus	'Halobacillus_alkaliphilus'
817	Hug1686AA	GCA 900113135	345907	345907	Salegentibacter agarivorans	'Salegentibacter_agarivorans'
818	Hug1687AA	GCA 900113145	504797	504797	Actinopolymorpha cephalotaxi	'Actinopolymorpha_cephalotaxi'
819	Hug1688AA	GCA 900113155	1531	1531	Clostridium clostridioforme	'Clostridium_clostridioforme'
820	Hug168AA	GCA 003030465	44139	59405	Thauera aromatica K172	'Thauera_aromatica'
821	Hug1691AA	GCA 900113175	201973	201973	Planifilum fulgidum	'Planifilum_fulgidum'
822	Hug1692AA	GCA 900113185	1881031	1881031	Agromyces sp CF514	'Agromyces_sp'
823	Hug1693AA	GCA 900113195	36844	36844	Clostridium homopropionicum	'Clostridium_homopropionicum'
824	Hug1694AA	GCA 900113205	1855293	1855293	Ensifer sp OV372	'Ensifer_sp'
825	Hug1696AA	GCA 900113225	1881035	1881035	Mitsuaria sp PDC51	'Mitsuaria_sp'
826	Hug1697AA	GCA 900113235	1335	1335	Streptococcus equinus	'Streptococcus_equinus'
827	Hug1699AA	GCA 900113255	1884364	1884364	Novosphingobium sp CF614	'Novosphingobium_sp'
828	Hug169AA	GCA 003032395	287	287	Pseudomonas aeruginosa	'Pseudomonas_aeruginosa'
829	Hug1701AA	GCA 900113265	282197	282197	Jannaschia rubra	'Jannaschia_rubra'
830	Hug1702AA	GCA 900113275	1045558	1045558	Neptunomonas qingdaonensis	'Neptunomonas_qingdaonensis'
831	Hug1703AA	GCA 900113285	1436961	1436961	Pontibacter chinhatensis	'Pontibacter_chinhatensis'
832	Hug1705AA	GCA 900113305	1855325	1855325	Prevotella sp KH2C16	'Prevotella_sp'
833	Hug1706AA	GCA 900113315	1166337	1166337	Sphingomonas jatrophae	'Sphingomonas_jatrophae'
834	Hug1707AA	GCA 900113325	269670	269670	Sporolactobacillus nakayamae	'Sporolactobacillus_nakayamae'
835	Hug1708AA	GCA 900113335	341036	341036	Desulfotomaculum arcticum	'Desulfotomaculum_arcticum'
836	Hug1709AA	GCA 900113345	481446	481446	Phaeobacter italicus	'Phaeobacter_italicus'
837	Hug170AA	GCA 003034215	996	996	Flavobacterium columnare	'Flavobacterium_columnare'
838	Hug1710AA	GCA 900113355	1404	1404	Bacillus megaterium	'Bacillus_megaterium'
839	Hug1712AA	GCA 900113365	1566152	1566152	Klebsiella sp NFIX54	'Klebsiella_sp'
840	Hug1713AA	GCA 900113375	435880	435880	Algoriphagus hitonicola	'Algoriphagus_hitonicola'
841	Hug1714AA	GCA 900113385	1792306	1792306	Lachnospiraceae bacterium C7	'Lachnospiraceae_bacterium'
842	Hug1715AA	GCA 900113395	1282	1282	Staphylococcus epidermidis	'Staphylococcus_epidermidis'
843	Hug1716AA	GCA 900113405	315423	315423	Palleronia marisminoris	'Palleronia_marisminoris'
844	Hug1717AA	GCA 900113415	1855343	1855343	Oribacterium sp WCC10	'Oribacterium_sp'
845	Hug1718AA	GCA 900113425	40324	40324	Stenotrophomonas maltophilia	'Stenotrophomonas_maltophilia'
846	Hug1719AA	GCA 900113435	218673	218673	Sulfitobacter dubius	'Sulfitobacter_dubius'
847	Hug1720AA	GCA 900113445	185761	185761	Corynebacterium spheniscorum	'Corynebacterium_spheniscorum'
848	Hug1721AA	GCA 900113455	1423798	1623	Lactobacillus ruminis DSM 20403 = NBRC 102161	'Lactobacillus_ruminis'
849	Hug1723AA	GCA 900113465	418223	418223	Methylobacterium phyllosphaerae	'Methylobacterium_phyllosphaerae'
850	Hug1725AA	GCA 900113485	582675	582675	Methylobacterium gossipiicola	'Methylobacterium_gossipiicola'
851	Hug1727AA	GCA 900113505	1566201	1566201	Pseudomonas sp NFACC45	'Pseudomonas_sp'
852	Hug1728AA	GCA 900113515	546365	546365	Amycolatopsis regifaucium	'Amycolatopsis_regifaucium'
853	Hug1729AA	GCA 900113525	414048	414048	Pedobacter insulae	'Pedobacter_insulae'
854	Hug172AA	GCA 003068665	36809	36809	Mycobacteroides abscessus	'Mycobacteroides_abscessus'
855	Hug1730AA	GCA 900113535	317	317	Pseudomonas syringae	'Pseudomonas_syringae'
856	Hug1731AA	GCA 900113545	214482	495	Neisseria elongata subsp elongata	'Neisseria_elongata'
857	Hug1734AA	GCA 900113565	34004	34004	Paracoccus aminovorans	'Paracoccus_aminovorans'
858	Hug1735AA	GCA 900113575	1855333	1855333	Nitrosospira sp Nsp14	'Nitrosospira_sp'
859	Hug1736AA	GCA 900113585	995038	995038	Cryobacterium levicorallinum	'Cryobacterium_levicorallinum'
860	Hug1737AA	GCA 900113595	1855376	1855376	Lachnospiraceae bacterium NLAE zl G231	'Lachnospiraceae_bacterium'
861	Hug1738AA	GCA 900113605	442341	442341	Halomonas xianhensis	'Halomonas_xianhensis'
862	Hug1739AA	GCA 900113625	317	317	Pseudomonas syringae	'Pseudomonas_syringae'
863	Hug173AA	GCA 003086675	2072405	2072405	Stenotrophomonas sp ZAC14D2 NAIMI4 7	'Stenotrophomonas_sp'
864	Hug1740AA	GCA 900113635	69895	69895	Tindallia magadiensis	'Tindallia_magadiensis'
865	Hug1741AA	GCA 900113645	82803	82803	Trichococcus flocculiformis	'Trichococcus_flocculiformis'
866	Hug1742AA	GCA 900113655	1798186	1798186	Pseudobutyrivibrio sp OR37	'Pseudobutyrivibrio_sp'
867	Hug1743AA	GCA 900113665	1576369	1576369	Planctomicrobium piriforme	'Planctomicrobium_piriforme'
868	Hug1745AA	GCA 900113675	745365	745365	Pisciglobus halotolerans	'Pisciglobus_halotolerans'
869	Hug1746AA	GCA 900113685	1005945	1005945	Nocardioides psychrotolerans	'Nocardioides_psychrotolerans'
870	Hug1747AA	GCA 900113695	1114924	1114924	Albimonas pacifica	'Albimonas_pacifica'
871	Hug1748AA	GCA 900113705	1801620	1801620	Collimonas sp OK307	'Collimonas_sp'
872	Hug1749AA	GCA 900113715	971	971	Selenomonas ruminantium	'Selenomonas_ruminantium'
873	Hug174AA	GCA 003086695	2072409	2072409	Stenotrophomonas sp SAU14A NAIMI4 8	'Stenotrophomonas_sp'
874	Hug1750AA	GCA 900113725	1761771	1761771	Bradyrhizobium sp cf659	'Bradyrhizobium_sp'
875	Hug1751AA	GCA 900113735	1855318	1855318	Bradyrhizobium sp Gha	'Bradyrhizobium_sp'
876	Hug1752AA	GCA 900113745	425504	425504	Pseudomonas guineae	'Pseudomonas_guineae'
877	Hug1753AA	GCA 900113755	1566258	1566258	Enterobacter sp NFIX59	'Enterobacter_sp'
878	Hug1754AA	GCA 900113765	1477437	1477437	Parapedobacter indicus	'Parapedobacter_indicus'
879	Hug1756AA	GCA 000253115	426114	426114	Thiomonas arsenitoxydans	'Thiomonas_arsenitoxydans'
880	Hug1757AA	GCA 900113775	907	907	Megasphaera elsdenii	'Megasphaera_elsdenii'
881	Hug175AA	GCA 003086775	2072411	2072411	Stenotrophomonas sp ZAC14D1 NAIMI4 1	'Stenotrophomonas_sp'
882	Hug1760AA	GCA 900113805	1125876	1125876	Chryseobacterium frigidisoli	'Chryseobacterium_frigidisoli'
883	Hug1762AA	GCA 900113825	420953	420953	Paraburkholderia megapolitana	'Paraburkholderia_megapolitana'
884	Hug1763AA	GCA 900113835	1855286	1855286	Bosea sp OK403	'Bosea_sp'
885	Hug1764AA	GCA 900113845	269660	269660	Methylobacterium brachiatum	'Methylobacterium_brachiatum'
886	Hug1765AA	GCA 900113855	1761757	1761757	Bacillus sp 71mf	'Bacillus_sp'
887	Hug1766AA	GCA 900113865	324952	324952	Streptosporangium canum	'Streptosporangium_canum'
888	Hug1768AA	GCA 900113875	390807	390807	Jannaschia pohangensis	'Jannaschia_pohangensis'
889	Hug1769AA	GCA 900113885	1793723	1793723	Hymenobacter sp unc380mfsha3 1	'Hymenobacter_sp'
890	Hug176AA	GCA 000501635	1408827	29519	Borreliella garinii IPT86	'Borreliella_garinii'
891	Hug1771AA	GCA 900113905	289370	289370	Pseudomonas argentinensis	'Pseudomonas_argentinensis'
892	Hug1772AA	GCA 900113915	1502753	1502753	Paenibacillus sp UNC496MF	'Paenibacillus_sp'
893	Hug1773AA	GCA 900113925	1881055	1881055	Nitrosomonas sp Nm34	'Nitrosomonas_sp'
894	Hug1774AA	GCA 900113935	1121003	561088	Aquamicrobium aerolatum DSM 21857	'Aquamicrobium_aerolatum'
895	Hug1775AA	GCA 900113945	351675	351675	Xenorhabdus mauleonii	'Xenorhabdus_mauleonii'
896	Hug1776AA	GCA 900113955	588602	588602	Celeribacter neptunius	'Celeribacter_neptunius'
897	Hug1777AA	GCA 900113965	163	163	Treponema bryantii	'Treponema_bryantii'
898	Hug1778AA	GCA 001011115	1604004	1604004	Halanaeroarchaeum sulfurireducens	'Halanaeroarchaeum_sulfurireducens'
899	Hug1779AA	GCA 900113975	253	253	Chryseobacterium indologenes	'Chryseobacterium_indologenes'
900	Hug177AA	GCA 003086795	2072413	2072413	Stenotrophomonas sp SAU14A NAIMI4 5	'Stenotrophomonas_sp'
901	Hug1780AA	GCA 900113985	1798191	1798191	Phyllobacterium sp CL33Tsu	'Phyllobacterium_sp'
902	Hug1781AA	GCA 900113995	1520815	1520815	Ruminococcaceae bacterium D5	'Ruminococcaceae_bacterium'
903	Hug1782AA	GCA 900114005	1144750	1144750	Olleya namhaensis	'Olleya_namhaensis'
904	Hug1783AA	GCA 900114015	1502775	1502775	Caulobacter sp UNC279MFTsu5 1	'Caulobacter_sp'
905	Hug1784AA	GCA 900114025	44930	44930	Natronobacterium gregoryi	'Natronobacterium_gregoryi'
906	Hug1785AA	GCA 900114035	115433	115433	Amycolatopsis sacchari	'Amycolatopsis_sacchari'
907	Hug1786AA	GCA 900114045	631455	631455	Chryseobacterium treverense	'Chryseobacterium_treverense'
908	Hug1787AA	GCA 900114055	46223	46223	Thermoflavimicrobium dichotomicum	'Thermoflavimicrobium_dichotomicum'
909	Hug1788AA	GCA 900114065	1211807	1211807	Pseudomonas kunmingensis	'Pseudomonas_kunmingensis'
910	Hug1789AA	GCA 001013325	1112911	672	Vibrio vulnificus CladeA yb158	'Vibrio_vulnificus'
911	Hug178AA	GCA 003086815	2072407	2072407	Stenotrophomonas sp YAU14D1 LEIMI4 1	'Stenotrophomonas_sp'
912	Hug1790AA	GCA 900114075	1884381	1884381	Brevibacillus sp OK042	'Brevibacillus_sp'
913	Hug1791AA	GCA 900114085	1150112	1150112	Myroides guanonis	'Myroides_guanonis'
914	Hug1792AA	GCA 900114095	1566283	1566283	Sphingomonas sp NFR04	'Sphingomonas_sp'
915	Hug1793AA	GCA 900114105	36841	36841	Terrisporobacter glycolicus	'Terrisporobacter_glycolicus'
916	Hug1794AA	GCA 900114115	52560	52560	Desulfomicrobium apsheronum	'Desulfomicrobium_apsheronum'
917	Hug1795AA	GCA 900114125	1122600	282199	Nereida ignava DSM 16309	'Nereida_ignava'
918	Hug1796AA	GCA 900114135	576117	576117	Celeribacter halophilus	'Celeribacter_halophilus'
919	Hug1798AA	GCA 900114155	930118	930118	Marinobacter persicus	'Marinobacter_persicus'
920	Hug1799AA	GCA 900114165	240302	240302	Halobacillus dabanensis	'Halobacillus_dabanensis'
921	Hug17AA	GCA 002883325	2070626	2070626	Pseudomonas sp MPR R5A	'Pseudomonas_sp'
922	Hug1800AA	GCA 001017595	2098	2098	Mycoplasma hominis	'Mycoplasma_hominis'
923	Hug1801AA	GCA 900114175	1884370	1884370	Pantoea sp YR512	'Pantoea_sp'
924	Hug1802AA	GCA 900114185	1855324	1855324	Cellulomonas sp KH9	'Cellulomonas_sp'
925	Hug1803AA	GCA 900114195	83771	83771	Succinivibrio dextrinosolvens	'Succinivibrio_dextrinosolvens'
926	Hug1804AA	GCA 900114205	45496	45496	Methylophaga sulfidovorans	'Methylophaga_sulfidovorans'
927	Hug1805AA	GCA 900114215	1520580	1520580	Streptomyces pini	'Streptomyces_pini'
928	Hug1807AA	GCA 900114235	258723	258723	Marinilactibacillus piezotolerans	'Marinilactibacillus_piezotolerans'
929	Hug1808AA	GCA 900114245	285279	285279	Pseudovibrio ascidiaceicola	'Pseudovibrio_ascidiaceicola'
930	Hug1809AA	GCA 900114265	369401	369401	Flaviramulus basaltis	'Flaviramulus_basaltis'
931	Hug180AA	GCA 003086855	2072408	2072408	Stenotrophomonas sp YAU14A MKIMI4 1	'Stenotrophomonas_sp'
932	Hug1810AA	GCA 900114275	1397108	1397108	Celeribacter marinus	'Celeribacter_marinus'
933	Hug1811AA	GCA 001018635	1280	1280	Staphylococcus aureus	'Staphylococcus_aureus'
934	Hug1812AA	GCA 900114285	1612308	1612308	Methylocapsa palsarum	'Methylocapsa_palsarum'
935	Hug1814AA	GCA 900114305	52441	52441	Nitrosomonas aestuarii	'Nitrosomonas_aestuarii'
936	Hug1815AA	GCA 900114315	1123062	484882	Roseomonas stagni DSM 19981	'Roseomonas_stagni'
937	Hug1816AA	GCA 900114325	582702	582702	Rhodanobacter glycinis	'Rhodanobacter_glycinis'
938	Hug1817AA	GCA 900114335	1761756	1761756	Bacillus sp 5mfcol3 1	'Bacillus_sp'
939	Hug1818AA	GCA 900114345	1761803	1761803	Microbacterium sp cf046	'Microbacterium_sp'
940	Hug1819AA	GCA 900114355	1761790	1761790	Lysobacter sp cf310	'Lysobacter_sp'
941	Hug181AA	GCA 003086875	2072406	2072406	Stenotrophomonas sp ZAC14D2 NAIMI4 6	'Stenotrophomonas_sp'
942	Hug1820AA	GCA 900114365	1855396	1855396	Porphyromonadaceae bacterium KH3CP3RA	'Porphyromonadaceae_bacterium'
943	Hug1821AA	GCA 900114375	414703	414703	Methylobacterium salsuginis	'Methylobacterium_salsuginis'
944	Hug1822AA	GCA 001018645	1280	1280	Staphylococcus aureus	'Staphylococcus_aureus'
945	Hug1823AA	GCA 900114385	504800	504800	Geodermatophilus ruber	'Geodermatophilus_ruber'
946	Hug1825AA	GCA 900114405	1855374	1855374	Lachnospiraceae bacterium KH1T2	'Lachnospiraceae_bacterium'
947	Hug1826AA	GCA 900114415	1280847	1280847	Shimia haliotis	'Shimia_haliotis'
948	Hug1828AA	GCA 900114435	767519	767519	Halomicrobium zhouii	'Halomicrobium_zhouii'
949	Hug1829AA	GCA 900114445	407035	407035	Salinicoccus halodurans	'Salinicoccus_halodurans'
950	Hug182AA	GCA 003086895	2072414	2072414	Stenotrophomonas sp ESTM1D MKCIP4 1	'Stenotrophomonas_sp'
951	Hug1830AA	GCA 900114455	553466	553466	Halogranum rubrum	'Halogranum_rubrum'
952	Hug1831AA	GCA 900114465	140314	140314	Trichococcus palustris	'Trichococcus_palustris'
953	Hug1832AA	GCA 900114475	1566278	1566278	Paenibacillus sp 1 12	'Paenibacillus_sp'
954	Hug1834AA	GCA 900114485	195913	195913	Loktanella salsilacus	'Loktanella_salsilacus'
955	Hug1835AA	GCA 900114495	1855292	1855292	Dyella sp OK004	'Dyella_sp'
956	Hug1838AA	GCA 900114525	1294274	1335	Streptococcus equinus JB1	'Streptococcus_equinus'
957	Hug1839AA	GCA 900114535	582667	582667	Methylobacterium pseudosasicola	'Methylobacterium_pseudosasicola'
958	Hug183AA	GCA 003086915	2072412	2072412	Stenotrophomonas sp ZAC14A NAIMI4 1	'Stenotrophomonas_sp'
959	Hug1840AA	GCA 900114545	29563	29563	Halanaerobium salsuginis	'Halanaerobium_salsuginis'
960	Hug1841AA	GCA 900114555	1363	1363	Lactococcus garvieae	'Lactococcus_garvieae'
961	Hug1843AA	GCA 900114575	1522	1522	Clostridium innocuum	'Clostridium_innocuum'
962	Hug1845AA	GCA 900114585	294671	294671	Methanobrevibacter olleyae	'Methanobrevibacter_olleyae'
963	Hug1846AA	GCA 900114595	52561	52561	Desulfomicrobium norvegicum	'Desulfomicrobium_norvegicum'
964	Hug1847AA	GCA 900114605	1566285	1566285	Bradyrhizobium sp NFR13	'Bradyrhizobium_sp'
965	Hug1848AA	GCA 900114615	1123291	380084	Pelosinus propionicus DSM 13327	'Pelosinus_propionicus'
966	Hug1849AA	GCA 900114625	474950	474950	Granulicella pectinivorans	'Granulicella_pectinivorans'
967	Hug184AA	GCA 003122005	37915	37915	Dietzia maris	'Dietzia_maris'
968	Hug1850AA	GCA 900114635	254406	254406	Shimia aestuarii	'Shimia_aestuarii'
969	Hug1851AA	GCA 900114645	334253	334253	Gracilibacillus orientalis	'Gracilibacillus_orientalis'
970	Hug1854AA	GCA 900114675	1123755	1123755	Yoonia litorea	'Yoonia_litorea'
971	Hug1856AA	GCA 900114685	1824	1824	Nocardia asteroides	'Nocardia_asteroides'
972	Hug1857AA	GCA 900114695	1761792	1761792	Marinobacter sp DSM 26291	'Marinobacter_sp'
973	Hug1858AA	GCA 900114705	758825	758825	Rugamonas rubra	'Rugamonas_rubra'
974	Hug1859AA	GCA 900114715	266892	266892	Salibacterium qingdaonense	'Salibacterium_qingdaonense'
975	Hug185AA	GCA 003171795	1352	1352	Enterococcus faecium	'Enterococcus_faecium'
976	Hug1860AA	GCA 900114725	1122163	455	Legionella jamestowniensis DSM 19215	'Legionella_jamestowniensis'
977	Hug1862AA	GCA 900114745	44574	44574	Nitrosomonas communis	'Nitrosomonas_communis'
978	Hug1863AA	GCA 900114755	53346	53346	Enterococcus mundtii	'Enterococcus_mundtii'
979	Hug1864AA	GCA 900114765	254161	254161	Pseudomonas pachastrellae	'Pseudomonas_pachastrellae'
980	Hug1865AA	GCA 900114775	488535	488535	Marinobacter zhejiangensis	'Marinobacter_zhejiangensis'
981	Hug1867AA	GCA 000253215	942513	487	Neisseria meningitidis WUE 2594	'Neisseria_meningitidis'
982	Hug1868AA	GCA 900114785	1882825	1882825	Variovorax sp OV329	'Variovorax_sp'
983	Hug1869AA	GCA 900114795	52442	52442	Nitrosomonas nitrosa	'Nitrosomonas_nitrosa'
984	Hug186AA	GCA 003268735	562	562	Escherichia coli	'Escherichia_coli'
985	Hug1870AA	GCA 900114805	153730	153730	Agrococcus baldri	'Agrococcus_baldri'
986	Hug1872AA	GCA 900114825	1720063	1720063	Pseudomonas yangmingensis	'Pseudomonas_yangmingensis'
987	Hug1873AA	GCA 900114835	487685	487685	Methanolobus profundi	'Methanolobus_profundi'
988	Hug1874AA	GCA 900114845	2045	2045	Pimelobacter simplex	'Pimelobacter_simplex'
989	Hug1876AA	GCA 900114865	371601	371601	Bacteroides xylanisolvens	'Bacteroides_xylanisolvens'
990	Hug1877AA	GCA 900114875	1612149	1612149	Chryseobacterium limigenitum	'Chryseobacterium_limigenitum'
991	Hug1879AA	GCA 900114885	126157	126157	Psychrobacillus psychrodurans	'Psychrobacillus_psychrodurans'
992	Hug187AA	GCA 000501655	1408828	29519	Borreliella garinii IPT88	'Borreliella_garinii'
993	Hug1880AA	GCA 900114895	195064	195064	Ectothiorhodospira mobilis	'Ectothiorhodospira_mobilis'
994	Hug1881AA	GCA 900114905	455193	455193	Saccharopolyspora antimicrobica	'Saccharopolyspora_antimicrobica'
995	Hug1882AA	GCA 900114915	1855322	1855322	Bradyrhizobium sp Rc3b	'Bradyrhizobium_sp'
996	Hug1883AA	GCA 900114925	379482	379482	Marinobacter pelagius	'Marinobacter_pelagius'
997	Hug1884AA	GCA 900114945	29536	29536	Flavobacterium succinicans	'Flavobacterium_succinicans'
998	Hug1885AA	GCA 900114955	1761903	1761903	Streptomyces sp cf124	'Streptomyces_sp'
999	Hug1886AA	GCA 900114965	1761805	1761805	Microbacterium sp cl127	'Microbacterium_sp'
1000	Hug188AA	GCA 003284485	562	562	Escherichia coli	'Escherichia_coli'
1001	Hug1890AA	GCA 900114995	1881041	1881041	Chitinophaga sp YR627	'Chitinophaga_sp'
1002	Hug1891AA	GCA 900115005	260086	260086	Pseudonocardia ammonioxydans	'Pseudonocardia_ammonioxydans'
1003	Hug1892AA	GCA 900115015	684065	684065	Algoriella xinjiangensis	'Algoriella_xinjiangensis'
1004	Hug1893AA	GCA 900115025	1261	1261	Peptostreptococcus anaerobius	'Peptostreptococcus_anaerobius'
1005	Hug1894AA	GCA 900115035	1185766	1185766	Thioclava dalianensis	'Thioclava_dalianensis'
1006	Hug1895AA	GCA 900115045	1367852	1367852	Izhakiella capsodis	'Izhakiella_capsodis'
1007	Hug1896AA	GCA 900115055	491207	491207	Chryseobacterium oleae	'Chryseobacterium_oleae'
1008	Hug1898AA	GCA 900115075	1881036	1881036	Pantoea sp OV426	'Pantoea_sp'
1009	Hug1899AA	GCA 900115085	578942	578942	Dokdonella immobilis	'Dokdonella_immobilis'
1010	Hug189AA	GCA 003284625	1559	1559	Clostridium tertium	'Clostridium_tertium'
1011	Hug1900AA	GCA 001018795	1280	1280	Staphylococcus aureus	'Staphylococcus_aureus'
1012	Hug1901AA	GCA 900115095	1993	1993	Actinomadura madurae	'Actinomadura_madurae'
1013	Hug1902AA	GCA 900115105	390270	390270	Yoonia tamlensis	'Yoonia_tamlensis'
1014	Hug1903AA	GCA 900115115	913024	913024	Flavobacterium ummariense	'Flavobacterium_ummariense'
1015	Hug1904AA	GCA 900115125	35799	35799	Nitrosospira briensis	'Nitrosospira_briensis'
1016	Hug1905AA	GCA 900115135	398199	398199	Proteiniclasticum ruminis	'Proteiniclasticum_ruminis'
1017	Hug1906AA	GCA 900115145	287099	287099	Salegentibacter flavus	'Salegentibacter_flavus'
1018	Hug1907AA	GCA 900115155	995034	995034	Mycetocola miduiensis	'Mycetocola_miduiensis'
1019	Hug1908AA	GCA 900115165	1005928	1005928	Roseovarius lutimaris	'Roseovarius_lutimaris'
1020	Hug1909AA	GCA 900115175	375760	375760	Marinobacter gudaonensis	'Marinobacter_gudaonensis'
1021	Hug190AA	GCA 003284645	1559	1559	Clostridium tertium	'Clostridium_tertium'
1022	Hug1910AA	GCA 900115185	649333	649333	Bizionia echini	'Bizionia_echini'
1023	Hug1911AA	GCA 001018805	1280	1280	Staphylococcus aureus	'Staphylococcus_aureus'
1024	Hug1912AA	GCA 900115195	53341	53341	Xenorhabdus japonica	'Xenorhabdus_japonica'
1025	Hug1913AA	GCA 900115205	400055	400055	Robiginitalea myxolifaciens	'Robiginitalea_myxolifaciens'
1026	Hug1914AA	GCA 900115215	1798185	1798185	Pseudobutyrivibrio sp UC1225	'Pseudobutyrivibrio_sp'
1027	Hug1915AA	GCA 900115225	655353	655353	Cohaesibacter marisflavi	'Cohaesibacter_marisflavi'
1028	Hug1916AA	GCA 900115235	1566189	1566189	Pseudomonas sp NFACC24 1	'Pseudomonas_sp'
1029	Hug1917AA	GCA 900115255	519453	519453	Idiomarina maritima	'Idiomarina_maritima'
1030	Hug1918AA	GCA 900115265	1855319	1855319	Bradyrhizobium sp Ghvi	'Bradyrhizobium_sp'
1031	Hug1919AA	GCA 900115275	317	317	Pseudomonas syringae	'Pseudomonas_syringae'
1032	Hug191AA	GCA 003284655	29363	29363	Clostridium paraputrificum	'Clostridium_paraputrificum'
1033	Hug1920AA	GCA 900115285	650891	650891	Marinobacter daqiaonensis	'Marinobacter_daqiaonensis'
1034	Hug1921AA	GCA 900115295	1881067	1881067	Sphingomonas sp OK281	'Sphingomonas_sp'
1035	Hug1922AA	GCA 001018835	1280	1280	Staphylococcus aureus	'Staphylococcus_aureus'
1036	Hug1923AA	GCA 900115305	226506	226506	Algoriphagus ornithinivorans	'Algoriphagus_ornithinivorans'
1037	Hug1924AA	GCA 900115315	45243	45243	Capnocytophaga haemolytica	'Capnocytophaga_haemolytica'
1038	Hug1925AA	GCA 900115325	35799	35799	Nitrosospira briensis	'Nitrosospira_briensis'
1039	Hug1926AA	GCA 900115335	82367	82367	Paracoccus pantotrophus	'Paracoccus_pantotrophus'
1040	Hug1927AA	GCA 900115345	112413	112413	Amycolatopsis rubida	'Amycolatopsis_rubida'
1041	Hug1928AA	GCA 900115355	1855302	1855302	Pseudobutyrivibrio sp JW11	'Pseudobutyrivibrio_sp'
1042	Hug1929AA	GCA 900115365	1527	1527	Anaerocolumna aminovalerica	'Anaerocolumna_aminovalerica'
1043	Hug192AA	GCA 900018365	1586267	1586267	Apibacter mensalis	'Apibacter_mensalis'
1044	Hug1930AA	GCA 900115375	1882827	1882827	Variovorax sp PDC80	'Variovorax_sp'
1045	Hug1931AA	GCA 900115385	155865	155865	Eubacterium pyruvativorans	'Eubacterium_pyruvativorans'
1046	Hug1932AA	GCA 900115395	1861	1861	Geodermatophilus obscurus	'Geodermatophilus_obscurus'
1047	Hug1933AA	GCA 001018845	1280	1280	Staphylococcus aureus	'Staphylococcus_aureus'
1048	Hug1935AA	GCA 900115415	53442	53442	Eubacterium callanderi	'Eubacterium_callanderi'
1049	Hug1936AA	GCA 900115425	905	905	Acidaminococcus fermentans	'Acidaminococcus_fermentans'
1050	Hug1937AA	GCA 900115435	1761889	1761889	Prevotella sp tf2 5	'Prevotella_sp'
1051	Hug1938AA	GCA 900115445	1855317	1855317	Variovorax sp OK605	'Variovorax_sp'
1052	Hug193AA	GCA 900067135	1761900	1761900	Rhizobium sp 9140	'Rhizobium_sp'
1053	Hug1940AA	GCA 900115465	442899	442899	Halolactibacillus alkaliphilus	'Halolactibacillus_alkaliphilus'
1054	Hug1941AA	GCA 900115475	658457	658457	Pseudomonas composti	'Pseudomonas_composti'
1055	Hug1942AA	GCA 900115485	747	747	Pasteurella multocida	'Pasteurella_multocida'
1056	Hug1943AA	GCA 900115495	1121869	188144	Enterovibrio norvegicus DSM 15893	'Enterovibrio_norvegicus'
1057	Hug1944AA	GCA 001018875	1280	1280	Staphylococcus aureus	'Staphylococcus_aureus'
1058	Hug1945AA	GCA 900115505	1550232	1550232	Geodermatophilus sp DSM 44208	'Geodermatophilus_sp'
1059	Hug1946AA	GCA 900115515	1852	1852	Saccharomonospora viridis	'Saccharomonospora_viridis'
1060	Hug1948AA	GCA 900115535	1566231	1566231	Pseudomonas sp NFPP28	'Pseudomonas_sp'
1061	Hug1949AA	GCA 900115545	1566294	1566294	Ralstonia sp NFACC01	'Ralstonia_sp'
1062	Hug194AA	GCA 900073015	85968	85968	Mycolicibacterium brumae	'Mycolicibacterium_brumae'
1063	Hug1950AA	GCA 900115555	289003	289003	Pseudomonas borbori	'Pseudomonas_borbori'
1064	Hug1951AA	GCA 900115565	587909	587909	Yuhushiella deserti	'Yuhushiella_deserti'
1065	Hug1953AA	GCA 900115585	604088	604088	Erythrobacter nanhaisediminis	'Erythrobacter_nanhaisediminis'
1066	Hug1954AA	GCA 900115595	441119	441119	Tranquillimonas alkanivorans	'Tranquillimonas_alkanivorans'
1067	Hug1956AA	GCA 900115605	306540	306540	Halolactibacillus halophilus	'Halolactibacillus_halophilus'
1068	Hug1957AA	GCA 900115615	223786	223786	Hydrogenimonas thermophila	'Hydrogenimonas_thermophila'
1069	Hug1958AA	GCA 900115625	1884432	1884432	Salibacterium halotolerans	'Salibacterium_halotolerans'
1070	Hug1959AA	GCA 900115635	1855299	1855299	Oscillibacter sp PC13	'Oscillibacter_sp'
1071	Hug1960AA	GCA 900115645	1566213	1566213	Pseudomonas sp NFPP07	'Pseudomonas_sp'
1072	Hug1961AA	GCA 900115655	867	867	Ruminobacter amylophilus	'Ruminobacter_amylophilus'
1073	Hug1962AA	GCA 900115665	1079859	1079859	Pseudarcicella hirudinis	'Pseudarcicella_hirudinis'
1074	Hug1963AA	GCA 900115675	699431	699431	Halolamina pelagica	'Halolamina_pelagica'
1075	Hug1964AA	GCA 900115685	1566271	1566271	Variovorax sp 770b2	'Variovorax_sp'
1076	Hug1965AA	GCA 900115695	554344	554344	Pseudomonas toyotomiensis	'Pseudomonas_toyotomiensis'
1077	Hug1966AA	GCA 001018905	1280	1280	Staphylococcus aureus	'Staphylococcus_aureus'
1078	Hug1968AA	GCA 900115715	1135990	1135990	Pseudomonas sagittaria	'Pseudomonas_sagittaria'
1079	Hug1969AA	GCA 900115725	44575	44575	Nitrosomonas cryotolerans	'Nitrosomonas_cryotolerans'
1080	Hug196AA	GCA 900086985	1666906	1666906	Halomonas sp HL 93	'Halomonas_sp'
1081	Hug1970AA	GCA 900115735	43305	43305	Butyrivibrio proteoclasticus	'Butyrivibrio_proteoclasticus'
1082	Hug1971AA	GCA 900115745	634430	634430	Sphingomonas rubra	'Sphingomonas_rubra'
1083	Hug1972AA	GCA 900115755	1465490	1465490	Parafilimonas terrae	'Parafilimonas_terrae'
1084	Hug1973AA	GCA 900115765	937334	937334	Caldicoprobacter faecalis	'Caldicoprobacter_faecalis'
1085	Hug1974AA	GCA 900115775	1227077	1227077	Siccationidurans arizonensis	'Siccationidurans_arizonensis'
1086	Hug1975AA	GCA 900115785	555875	555875	Halogeometricum limi	'Halogeometricum_limi'
1087	Hug1976AA	GCA 900115795	1520827	1520827	Lachnospiraceae bacterium XBB1006	'Lachnospiraceae_bacterium'
1088	Hug1978AA	GCA 000257645	932213	932213	Serratia sp M24T3	'Serratia_sp'
1089	Hug1979AA	GCA 900115805	126156	126156	Psychrobacillus psychrotolerans	'Psychrobacillus_psychrotolerans'
1090	Hug197AA	GCA 900089585	946078	946078	Micromonospora sediminicola	'Micromonospora_sediminicola'
1091	Hug1980AA	GCA 900115815	93684	93684	Roseivivax halotolerans	'Roseivivax_halotolerans'
1092	Hug1981AA	GCA 900115825	82801	82801	Desemzia incerta	'Desemzia_incerta'
1093	Hug1982AA	GCA 900115835	721133	721133	Nitratireductor indicus	'Nitratireductor_indicus'
1094	Hug1983AA	GCA 900115845	1121089	135735	Bacillus endophyticus DSM 13796	'Bacillus_endophyticus'
1095	Hug1984AA	GCA 900115855	358743	358743	Clostridium citroniae	'Clostridium_citroniae'
1096	Hug1985AA	GCA 900115865	393278	393278	Donghicola eburneus	'Donghicola_eburneus'
1097	Hug1986AA	GCA 900115875	1202724	1202724	Flavobacterium akiainvivens	'Flavobacterium_akiainvivens'
1098	Hug1987AA	GCA 900115885	1761767	1761767	Bacillus sp ok634	'Bacillus_sp'
1099	Hug1988AA	GCA 900115895	1335	1335	Streptococcus equinus	'Streptococcus_equinus'
1100	Hug198AA	GCA 000501675	1408829	29519	Borreliella garinii IPT89	'Borreliella_garinii'
1101	Hug1990AA	GCA 900115905	1002526	1002526	Pseudomonas formosensis	'Pseudomonas_formosensis'
1102	Hug1993AA	GCA 900115935	1761894	1761894	Pseudomonas sp 43mfcvi1 1	'Pseudomonas_sp'
1103	Hug1994AA	GCA 900115945	1544	1544	Faecalicatena orotica	'Faecalicatena_orotica'
1104	Hug1995AA	GCA 900115955	84724	84724	Lentzea waywayandensis	'Lentzea_waywayandensis'
1105	Hug1997AA	GCA 900115975	39060	39060	Desulfotomaculum geothermicum	'Desulfotomaculum_geothermicum'
1106	Hug1999AA	GCA 900115995	1335	1335	Streptococcus equinus	'Streptococcus_equinus'
1107	Hug199AA	GCA 900089595	261654	261654	Micromonospora auratinigra	'Micromonospora_auratinigra'
1108	Hug19AA	GCA 002883375	2070631	2070631	Pseudomonas sp FW306 2 2C D06C	'Pseudomonas_sp'
1109	Hug1AA	GCA 002883015	2070595	2070595	Pseudomonas sp MPR E5	'Pseudomonas_sp'
1110	Hug2000AA	GCA 001018965	1280	1280	Staphylococcus aureus	'Staphylococcus_aureus'
1111	Hug2001AA	GCA 900116005	871652	871652	Poseidonocella sedimentorum	'Poseidonocella_sedimentorum'
1112	Hug2002AA	GCA 900116015	1761782	1761782	Enterobacter sp kpr 6	'Enterobacter_sp'
1113	Hug2003AA	GCA 900116025	1761901	1761901	Stenotrophomonas sp 92mfcol6 1	'Stenotrophomonas_sp'
1114	Hug2004AA	GCA 900116035	1761876	1761876	Paenibacillus sp cl130	'Paenibacillus_sp'
1115	Hug2005AA	GCA 900116055	1566193	1566193	Pseudomonas sp NFACC42 2	'Pseudomonas_sp'
1116	Hug2006AA	GCA 900116065	871741	871741	Brevundimonas viscosa	'Brevundimonas_viscosa'
1117	Hug2007AA	GCA 900116075	1855399	1855399	Porphyromonadaceae bacterium NLAE zl C104	'Porphyromonadaceae_bacterium'
1118	Hug2008AA	GCA 900116105	1761874	1761874	Paenibacillus sp 453mf	'Paenibacillus_sp'
1119	Hug2009AA	GCA 900116115	593133	593133	Lutibacter maritimus	'Lutibacter_maritimus'
1120	Hug200AA	GCA 900089605	299146	299146	Micromonospora narathiwatensis	'Micromonospora_narathiwatensis'
1121	Hug2010AA	GCA 900116125	1881032	1881032	Paenibacillus sp BC26	'Paenibacillus_sp'
1122	Hug2011AA	GCA 001018975	1280	1280	Staphylococcus aureus	'Staphylococcus_aureus'
1123	Hug2012AA	GCA 900116135	95161	95161	Saccharopolyspora flava	'Saccharopolyspora_flava'
1124	Hug2013AA	GCA 900116145	1176198	1176198	Streptomyces harbinensis	'Streptomyces_harbinensis'
1125	Hug2016AA	GCA 900116175	51670	51670	Hyphomicrobium facile	'Hyphomicrobium_facile'
1126	Hug2018AA	GCA 900116205	619731	619731	Halostagnicola kamekurae	'Halostagnicola_kamekurae'
1127	Hug2019AA	GCA 900116225	683125	683125	Sphingobacterium wenxiniae	'Sphingobacterium_wenxiniae'
1128	Hug201AA	GCA 900090065	1115570	1115570	Streptomyces sp OspMP M45	'Streptomyces_sp'
1129	Hug2020AA	GCA 900116235	1155944	1155944	Marininema halotolerans	'Marininema_halotolerans'
1130	Hug2021AA	GCA 900116245	1761801	1761801	Methylobacterium sp yr668	'Methylobacterium_sp'
1131	Hug2023AA	GCA 900116255	306541	306541	Halolactibacillus miurensis	'Halolactibacillus_miurensis'
1132	Hug2024AA	GCA 900116265	1435036	1435036	Acinetobacter bohemicus	'Acinetobacter_bohemicus'
1133	Hug2025AA	GCA 900116285	394264	394264	Sulfitobacter marinus	'Sulfitobacter_marinus'
1134	Hug2029AA	GCA 900116345	83771	83771	Succinivibrio dextrinosolvens	'Succinivibrio_dextrinosolvens'
1135	Hug202AA	GCA 900090075	1100827	1100827	Streptomyces sp MnatMP M77	'Streptomyces_sp'
1136	Hug2030AA	GCA 900116355	1302689	1302689	Mucilaginibacter polytrichastri	'Mucilaginibacter_polytrichastri'
1137	Hug2031AA	GCA 900116365	376730	376730	Zhouia amylolytica	'Zhouia_amylolytica'
1138	Hug2032AA	GCA 900116375	860221	860221	Georgenia satyanarayanai	'Georgenia_satyanarayanai'
1139	Hug2033AA	GCA 001019035	1280	1280	Staphylococcus aureus	'Staphylococcus_aureus'
1140	Hug2034AA	GCA 900116385	1881044	1881044	Pseudoxanthomonas sp YR558	'Pseudoxanthomonas_sp'
1141	Hug2035AA	GCA 900116395	1520820	1520820	Lachnospiraceae bacterium XBD2001	'Lachnospiraceae_bacterium'
1142	Hug2036AA	GCA 900116405	416872	416872	Halomonas saccharevitans	'Halomonas_saccharevitans'
1143	Hug2037AA	GCA 900116415	236814	236814	Chryseobacterium formosense	'Chryseobacterium_formosense'
1144	Hug2038AA	GCA 900116425	477690	477690	Lishizhenia tianjinensis	'Lishizhenia_tianjinensis'
1145	Hug2039AA	GCA 900116435	570156	570156	Pseudoalteromonas lipolytica	'Pseudoalteromonas_lipolytica'
1146	Hug203AA	GCA 900090085	1100828	1100828	Streptomyces sp Ncost T6T 1	'Streptomyces_sp'
1147	Hug2040AA	GCA 900116445	1324617	1324617	Paraburkholderia aspalathi	'Paraburkholderia_aspalathi'
1148	Hug2041AA	GCA 900116455	999627	999627	Sedimentitalea nanhaiensis	'Sedimentitalea_nanhaiensis'
1149	Hug2043AA	GCA 900116475	1761892	1761892	Pseudoalteromonas sp DSM 26666	'Pseudoalteromonas_sp'
1150	Hug2044AA	GCA 001019045	1280	1280	Staphylococcus aureus	'Staphylococcus_aureus'
1151	Hug2045AA	GCA 900116485	971	971	Selenomonas ruminantium	'Selenomonas_ruminantium'
1152	Hug2046AA	GCA 900116495	1761747	1761747	Arthrobacter sp ov118	'Arthrobacter_sp'
1153	Hug2048AA	GCA 900116515	1296565	1296565	Geodermatophilus amargosae	'Geodermatophilus_amargosae'
1154	Hug2049AA	GCA 900116535	551989	551989	Kosakonia arachidis	'Kosakonia_arachidis'
1155	Hug204AA	GCA 900090095	1100824	1100824	Streptomyces sp SceaMP e96	'Streptomyces_sp'
1156	Hug2050AA	GCA 900116545	429728	429728	Devosia crocina	'Devosia_crocina'
1157	Hug2051AA	GCA 900116555	995060	995060	Actinopolyspora righensis	'Actinopolyspora_righensis'
1158	Hug2052AA	GCA 900116565	1393122	1393122	Crenotalea thermophila	'Crenotalea_thermophila'
1159	Hug2053AA	GCA 900116575	258256	258256	Pseudovibrio denitrificans	'Pseudovibrio_denitrificans'
1160	Hug2054AA	GCA 900116585	198	198	Campylobacter hyointestinalis	'Campylobacter_hyointestinalis'
1161	Hug2056AA	GCA 900116595	1884373	1884373	Mesorhizobium sp YR577	'Mesorhizobium_sp'
1162	Hug2057AA	GCA 900116605	437900	437900	Pseudomonas marincola	'Pseudomonas_marincola'
1163	Hug2058AA	GCA 900116615	305507	305507	Algoriphagus locisalis	'Algoriphagus_locisalis'
1164	Hug2059AA	GCA 900116625	86102	86102	Idiomarina abyssalis	'Idiomarina_abyssalis'
1165	Hug205AA	GCA 900090105	745366	745366	Micromonospora humi	'Micromonospora_humi'
1166	Hug2060AA	GCA 900116635	351659	351659	Xenorhabdus koppenhoeferi	'Xenorhabdus_koppenhoeferi'
1167	Hug2061AA	GCA 900116645	1035707	1035707	Massilia namucuonensis	'Massilia_namucuonensis'
1168	Hug2063AA	GCA 900116665	1224947	1224947	Pustulibacterium marinum	'Pustulibacterium_marinum'
1169	Hug2064AA	GCA 900116675	858423	858423	Bradyrhizobium arachidis	'Bradyrhizobium_arachidis'
1170	Hug2065AA	GCA 900116685	916	916	Nitrosomonas eutropha	'Nitrosomonas_eutropha'
1171	Hug2066AA	GCA 001019065	1280	1280	Staphylococcus aureus	'Staphylococcus_aureus'
1172	Hug2067AA	GCA 900116705	463301	463301	Halomonas korlensis	'Halomonas_korlensis'
1173	Hug2068AA	GCA 900116715	1855301	1855301	Polaromonas sp YR568	'Polaromonas_sp'
1174	Hug2069AA	GCA 900116725	154981	154981	Aliiroseovarius crassostreae	'Aliiroseovarius_crassostreae'
1175	Hug206AA	GCA 900090115	1115567	1115567	Streptomyces sp AmelKG A3	'Streptomyces_sp'
1176	Hug2070AA	GCA 900116735	1522	1522	Clostridium innocuum	'Clostridium_innocuum'
1177	Hug2071AA	GCA 900116745	1855398	1855398	Porphyromonadaceae bacterium KHP3R9	'Porphyromonadaceae_bacterium'
1178	Hug2072AA	GCA 900116755	1761781	1761781	Clostridium sp DSM 8431	'Clostridium_sp'
1179	Hug2073AA	GCA 900116765	475081	475081	Jannaschia seohaensis	'Jannaschia_seohaensis'
1180	Hug2076AA	GCA 900116795	1502759	1502759	Methylobacterium sp UNCCL125	'Methylobacterium_sp'
1181	Hug2077AA	GCA 001019115	1280	1280	Staphylococcus aureus	'Staphylococcus_aureus'
1182	Hug2078AA	GCA 900116805	392015	392015	Alicyclobacillus macrosporangiidus	'Alicyclobacillus_macrosporangiidus'
1183	Hug2079AA	GCA 900116815	1502749	1502749	Methylobacterium sp 174MFSha1 1	'Methylobacterium_sp'
1184	Hug207AA	GCA 900090125	1286822	1286822	Streptomyces sp WMMB 714	'Streptomyces_sp'
1185	Hug2080AA	GCA 900116825	343013	343013	Acidovorax caeni	'Acidovorax_caeni'
1186	Hug2081AA	GCA 900116835	1231	1231	Nitrosospira multiformis	'Nitrosospira_multiformis'
1187	Hug2082AA	GCA 900116845	1881063	1881063	Pseudomonas sp OV546	'Pseudomonas_sp'
1188	Hug2083AA	GCA 900116855	1265	1265	Ruminococcus flavefaciens	'Ruminococcus_flavefaciens'
1189	Hug2084AA	GCA 900116865	1855323	1855323	Butyrivibrio sp M55	'Butyrivibrio_sp'
1190	Hug2085AA	GCA 900116875	1520811	1520811	Butyrivibrio sp INlla21	'Butyrivibrio_sp'
1191	Hug2086AA	GCA 900116885	388950	388950	Pontibacter akesuensis	'Pontibacter_akesuensis'
1192	Hug2087AA	GCA 900116895	519452	519452	Idiomarina donghaiensis	'Idiomarina_donghaiensis'
1193	Hug2089AA	GCA 000263675	1038924	294	Pseudomonas fluorescens SS101	'Pseudomonas_fluorescens'
1194	Hug208AA	GCA 900090135	1265493	1265493	Streptomyces sp LaPpAH 199	'Streptomyces_sp'
1195	Hug2090AA	GCA 900116905	574650	574650	Micrococcus terreus	'Micrococcus_terreus'
1196	Hug2092AA	GCA 900119075	1265	1265	Ruminococcus flavefaciens	'Ruminococcus_flavefaciens'
1197	Hug2093AA	GCA 900119085	1855339	1855339	Nitrosovibrio sp Nv17	'Nitrosovibrio_sp'
1198	Hug2094AA	GCA 900119095	876	876	Desulfovibrio desulfuricans	'Desulfovibrio_desulfuricans'
1199	Hug2095AA	GCA 900119105	1004	1004	Chitinophaga sancti	'Chitinophaga_sancti'
1200	Hug2096AA	GCA 900119125	1566191	1566191	Pseudomonas sp NFACC19 2	'Pseudomonas_sp'
1201	Hug2097AA	GCA 900119135	1566269	1566269	Burkholderia sp NFACC33 1	'Burkholderia_sp'
1202	Hug2098AA	GCA 900119145	76595	76595	Cellulophaga fucicola	'Cellulophaga_fucicola'
1203	Hug209AA	GCA 000501695	1408839	29519	Borreliella garinii IPT105	'Borreliella_garinii'
1204	Hug20AA	GCA 002883395	2070632	2070632	Pseudomonas sp GW456 L14	'Pseudomonas_sp'
1205	Hug2100AA	GCA 001019135	1280	1280	Staphylococcus aureus	'Staphylococcus_aureus'
1206	Hug2101AA	GCA 900119165	546364	546364	Amycolatopsis australiensis	'Amycolatopsis_australiensis'
1207	Hug2102AA	GCA 900119175	971	971	Selenomonas ruminantium	'Selenomonas_ruminantium'
1208	Hug2103AA	GCA 900119185	1150368	1150368	Sinomicrobium oceani	'Sinomicrobium_oceani'
1209	Hug2106AA	GCA 900119215	1566237	1566237	Pseudomonas sp NFACC09 4	'Pseudomonas_sp'
1210	Hug2107AA	GCA 900119235	1502758	1502758	Luteibacter sp UNCMF366Tsu5 1	'Luteibacter_sp'
1211	Hug2108AA	GCA 900119265	1566242	1566242	Pseudomonas sp NFACC04 2	'Pseudomonas_sp'
1212	Hug2109AA	GCA 900119285	1520830	1520830	Prevotellaceae bacterium HUN156	'Prevotellaceae_bacterium'
1213	Hug210AA	GCA 900090145	1286821	1286821	Streptomyces sp WMMB 322	'Streptomyces_sp'
1214	Hug2111AA	GCA 001019175	1280	1280	Staphylococcus aureus	'Staphylococcus_aureus'
1215	Hug2112AA	GCA 900119335	548	548	Klebsiella aerogenes	'Klebsiella_aerogenes'
1216	Hug2113AA	GCA 900119345	1761768	1761768	Bacillus sp ru9509 4	'Bacillus_sp'
1217	Hug2114AA	GCA 900119355	1566216	1566216	Pseudomonas sp NFPP02	'Pseudomonas_sp'
1218	Hug2115AA	GCA 900119365	1893	1893	Streptomyces atratus	'Streptomyces_atratus'
1219	Hug2116AA	GCA 900119375	1566229	1566229	Pseudomonas sp NFR02	'Pseudomonas_sp'
1220	Hug2117AA	GCA 900119405	553	553	Pantoea ananatis	'Pantoea_ananatis'
1221	Hug2118AA	GCA 900119425	1566199	1566199	Pseudomonas sp NFACC47 1	'Pseudomonas_sp'
1222	Hug211AA	GCA 900090155	1100823	1100823	Streptomyces sp ScaeMP e48	'Streptomyces_sp'
1223	Hug2120AA	GCA 900119445	1566197	1566197	Pseudomonas sp NFACC36	'Pseudomonas_sp'
1224	Hug2123AA	GCA 900119475	82367	82367	Paracoccus pantotrophus	'Paracoccus_pantotrophus'
1225	Hug2124AA	GCA 900119485	1761907	1761907	Thermoactinomyces sp DSM 45891	'Thermoactinomyces_sp'
1226	Hug2127AA	GCA 900119525	1290	1290	Staphylococcus hominis	'Staphylococcus_hominis'
1227	Hug2128AA	GCA 900119535	1265	1265	Ruminococcus flavefaciens	'Ruminococcus_flavefaciens'
1228	Hug212AA	GCA 900090165	1100822	1100822	Streptomyces sp AmelKG E11A	'Streptomyces_sp'
1229	Hug2130AA	GCA 900119555	354	354	Azotobacter vinelandii	'Azotobacter_vinelandii'
1230	Hug2131AA	GCA 900119565	269798	985	Cytophaga hutchinsonii ATCC 33406	'Cytophaga_hutchinsonii'
1231	Hug2133AA	GCA 001019205	1280	1280	Staphylococcus aureus	'Staphylococcus_aureus'
1232	Hug2136AA	GCA 900119625	1797112	1797112	Olsenella sp kh2p3	'Olsenella_sp'
1233	Hug213AA	GCA 900090175	1157630	1157630	Streptomyces sp LamerLS 316	'Streptomyces_sp'
1234	Hug2140AA	GCA 900119665	29581	29581	Janthinobacterium lividum	'Janthinobacterium_lividum'
1235	Hug2142AA	GCA 900119735	1122209	148454	Marinospirillum alkaliphilum DSM 21637	'Marinospirillum_alkaliphilum'
1236	Hug2143AA	GCA 900119825	1121279	240412	Chitinimonas taiwanensis DSM 18899	'Chitinimonas_taiwanensis'
1237	Hug2145AA	GCA 900119835	1122154	451457	Lactococcus chungangensis CAU 28 = DSM 22330	'Lactococcus_chungangensis'
1238	Hug2146AA	GCA 900119845	665118	665118	Devosia enhydra	'Devosia_enhydra'
1239	Hug2147AA	GCA 900119855	45972	45972	Staphylococcus pasteuri	'Staphylococcus_pasteuri'
1240	Hug2148AA	GCA 900128595	655384	9	Buchnera aphidicola Cinara pseudotaxifoliae	'Buchnera_aphidicola'
1241	Hug2149AA	GCA 900128725	9	9	Buchnera aphidicola	'Buchnera_aphidicola'
1242	Hug214AA	GCA 900090185	1115568	1115568	Streptomyces sp AmelKG D3	'Streptomyces_sp'
1243	Hug2150AA	GCA 900128735	1878935	9	Buchnera aphidicola Cinara confinis	'Buchnera_aphidicola'
1244	Hug2151AA	GCA 900128755	1878942	1878942	Candidatus Fukatsuia symbiotica	'Candidatus_Fukatsuia_symbiotica'
1245	Hug2152AA	GCA 900128825	1921549	9	Buchnera aphidicola Cinara strobi	'Buchnera_aphidicola'
1246	Hug2153AA	GCA 900128865	29570	29570	Halomonas meridiana	'Halomonas_meridiana'
1247	Hug2154AA	GCA 900128875	1121088	1398	Bacillus coagulans DSM 1 = ATCC 7050	'Bacillus_coagulans'
1248	Hug2156AA	GCA 900128885	1120975	235931	Alkalibacter saccharofermentans DSM 14828	'Alkalibacter_saccharofermentans'
1249	Hug2157AA	GCA 900128895	1123272	394732	Sphingorhabdus marina DSM 22363	'Sphingorhabdus_marina'
1250	Hug2158AA	GCA 900128905	1297750	1297750	Bacteroides luti	'Bacteroides_luti'
1251	Hug2159AA	GCA 900128925	1121942	480814	Halomonas ilicicola DSM 19980	'Halomonas_ilicicola'
1252	Hug215AA	GCA 900090195	1034889	1034889	Variovorax sp HW608	'Variovorax_sp'
1253	Hug2160AA	GCA 900128945	1500285	1500285	Chryseobacterium sp OV279	'Chryseobacterium_sp'
1254	Hug2161AA	GCA 900128955	1123404	43131	Tissierella praeacuta DSM 18095	'Tissierella_praeacuta'
1255	Hug2162AA	GCA 900128965	1121881	209649	Ferrithrix thermotolerans DSM 19514	'Ferrithrix_thermotolerans'
1256	Hug2163AA	GCA 900128975	1121477	288995	Devosia limi DSM 17137	'Devosia_limi'
1257	Hug2164AA	GCA 900128985	1346286	1346286	Dysgonomonas macrotermitis	'Dysgonomonas_macrotermitis'
1258	Hug2165AA	GCA 900128995	366533	366533	Loktanella atrilutea	'Loktanella_atrilutea'
1259	Hug2167AA	GCA 900129005	1122159	988	Leeuwenhoekiella marinoflava DSM 3653	'Leeuwenhoekiella_marinoflava'
1260	Hug2168AA	GCA 900129015	1302690	1302690	Cnuella takakiae	'Cnuella_takakiae'
1261	Hug2169AA	GCA 900129025	1484053	1484053	Mariniphaga anaerophila	'Mariniphaga_anaerophila'
1262	Hug216AA	GCA 900090205	1192162	1192162	Vogesella sp LIG4	'Vogesella_sp'
1263	Hug2170AA	GCA 900129035	1155689	1155689	Psychroflexus salarius	'Psychroflexus_salarius'
1264	Hug2171AA	GCA 900129045	1410646	78345	Bifidobacterium merycicum DSM 6492	'Bifidobacterium_merycicum'
1265	Hug2172AA	GCA 900129055	1122156	198706	Lampropedia hyalina DSM 16112	'Lampropedia_hyalina'
1266	Hug2173AA	GCA 900129065	871325	871325	Bacteroides faecichinchillae	'Bacteroides_faecichinchillae'
1267	Hug2174AA	GCA 900129075	1121256	456330	Caldanaerobius fijiensis DSM 17918	'Caldanaerobius_fijiensis'
1268	Hug2175AA	GCA 900129085	1121025	180295	Atopostipes suicloacalis DSM 15692	'Atopostipes_suicloacalis'
1269	Hug2176AA	GCA 900129095	494016	494016	Microbulbifer donghaiensis	'Microbulbifer_donghaiensis'
1270	Hug2177AA	GCA 001019295	1280	1280	Staphylococcus aureus	'Staphylococcus_aureus'
1271	Hug2178AA	GCA 900129105	1500291	1500291	Chryseobacterium sp YR203	'Chryseobacterium_sp'
1272	Hug2179AA	GCA 900129115	1123369	447593	Thermoanaerobacter uzonensis DSM 18761	'Thermoanaerobacter_uzonensis'
1273	Hug217AA	GCA 900090225	227316	227316	Micromonospora eburnea	'Micromonospora_eburnea'
1274	Hug2180AA	GCA 900129125	1120923	33998	Acidocella aminolytica 101 = DSM 11237	'Acidocella_aminolytica'
1275	Hug2181AA	GCA 900129135	1122155	341220	Lactonifactor longoviformis DSM 17459	'Lactonifactor_longoviformis'
1276	Hug2182AA	GCA 900129155	1122206	293552	Marinomonas polaris DSM 16579	'Marinomonas_polaris'
1277	Hug2183AA	GCA 900129165	991789	28446	Anaerotignum propionicum DSM 1682	'Anaerotignum_propionicum'
1278	Hug2184AA	GCA 900129175	1122195	287990	Marinitoga hydrogenitolerans DSM 16785	'Marinitoga_hydrogenitolerans'
1279	Hug2185AA	GCA 900129185	1123492	687	Vibrio gazogenes DSM 21264 = NBRC 103151	'Vibrio_gazogenes'
1280	Hug2186AA	GCA 900129195	1121429	74701	Desulfotomaculum putei DSM 12395	'Desulfotomaculum_putei'
1281	Hug2187AA	GCA 900129205	213588	213588	Thermomonas hydrothermalis	'Thermomonas_hydrothermalis'
1282	Hug2188AA	GCA 001019305	1280	1280	Staphylococcus aureus	'Staphylococcus_aureus'
1283	Hug2189AA	GCA 900129215	288992	288992	Pedobacter caeni	'Pedobacter_caeni'
1284	Hug218AA	GCA 900090235	47857	47857	Micromonospora echinaurantiaca	'Micromonospora_echinaurantiaca'
1285	Hug2190AA	GCA 900129225	1123243	55507	Schwartzia succinivorans DSM 10502	'Schwartzia_succinivorans'
1286	Hug2191AA	GCA 900129235	1486859	1486859	Litoreibacter ascidiaceicola	'Litoreibacter_ascidiaceicola'
1287	Hug2192AA	GCA 900129245	1416778	1416778	Chryseobacterium arachidis	'Chryseobacterium_arachidis'
1288	Hug2194AA	GCA 900129265	1121262	53342	Caloramator proteoclasticus DSM 10124	'Caloramator_proteoclasticus'
1289	Hug2195AA	GCA 900129275	237373	237373	Arenibacter palladensis	'Arenibacter_palladensis'
1290	Hug2196AA	GCA 900129285	1121425	1566	Desulfotomaculum australicum DSM 11792	'Desulfotomaculum_australicum'
1291	Hug2197AA	GCA 900129295	1121884	462367	Flavisolibacter ginsengisoli DSM 18119	'Flavisolibacter_ginsengisoli'
1292	Hug2198AA	GCA 900129305	1121391	35837	Desulfacinum infernum DSM 9756	'Desulfacinum_infernum'
1293	Hug219AA	GCA 900090245	47864	47864	Micromonospora halophytica	'Micromonospora_halophytica'
1294	Hug2201AA	GCA 000008205	262719	2099	Mycoplasma hyopneumoniae J	'Mycoplasma_hyopneumoniae'
1295	Hug2202AA	GCA 900129315	1194090	1194090	Aliifodinibius roseus	'Aliifodinibius_roseus'
1296	Hug2203AA	GCA 900129325	1122133	446684	Kaistia soli DSM 19436	'Kaistia_soli'
1297	Hug2204AA	GCA 900129355	112248	112248	Seinonella peptonophila	'Seinonella_peptonophila'
1298	Hug2205AA	GCA 900129365	1533	1533	Clostridium fallax	'Clostridium_fallax'
1299	Hug2206AA	GCA 900129375	2017	2017	Streptoalloteichus hindustanus	'Streptoalloteichus_hindustanus'
1300	Hug2207AA	GCA 900129385	1302685	1302685	Chryseobacterium takakiae	'Chryseobacterium_takakiae'
1301	Hug2208AA	GCA 900129395	1402135	1402135	Sulfitobacter pseudonitzschiae	'Sulfitobacter_pseudonitzschiae'
1302	Hug2209AA	GCA 900129405	1124188	1124188	Flavobacterium fontis	'Flavobacterium_fontis'
1303	Hug2210AA	GCA 900129415	82803	82803	Trichococcus flocculiformis	'Trichococcus_flocculiformis'
1304	Hug2211AA	GCA 900129425	1437360	1437360	Bradyrhizobium erythrophlei	'Bradyrhizobium_erythrophlei'
1305	Hug2213AA	GCA 900129435	28134	28134	Prevotella oralis	'Prevotella_oralis'
1306	Hug2214AA	GCA 900129445	1073325	1073325	Salegentibacter echinorum	'Salegentibacter_echinorum'
1307	Hug2215AA	GCA 900129455	1206085	1206085	Jatrophihabitans endophyticus	'Jatrophihabitans_endophyticus'
1308	Hug2216AA	GCA 900129465	536979	536979	Chitinophaga niabensis	'Chitinophaga_niabensis'
1309	Hug2217AA	GCA 900129475	104268	104268	Tenacibaculum mesophilum	'Tenacibaculum_mesophilum'
1310	Hug2218AA	GCA 900129485	930117	930117	Ornithinibacillus halophilus	'Ornithinibacillus_halophilus'
1311	Hug2219AA	GCA 900129495	1070870	1070870	Geodermatophilus nigrescens	'Geodermatophilus_nigrescens'
1312	Hug221AA	GCA 000166635	521007	139	Borreliella burgdorferi N40	'Borreliella_burgdorferi'
1313	Hug2220AA	GCA 900129505	1437360	1437360	Bradyrhizobium erythrophlei	'Bradyrhizobium_erythrophlei'
1314	Hug2221AA	GCA 900129515	1882754	1882754	Clostridium sp DSM 4029	'Clostridium_sp'
1315	Hug2222AA	GCA 900129525	1896207	1896207	Fibrobacter sp UWB8	'Fibrobacter_sp'
1316	Hug2224AA	GCA 900129535	1236518	589437	Prevotella scopos JCM 17725	'Prevotella_scopos'
1317	Hug2225AA	GCA 900129545	468056	468056	Flavobacterium fluvii	'Flavobacterium_fluvii'
1318	Hug2226AA	GCA 900129555	370979	370979	Flavobacterium defluvii	'Flavobacterium_defluvii'
1319	Hug2227AA	GCA 900129565	634436	634436	Aestuariibacter aggregatus	'Aestuariibacter_aggregatus'
1320	Hug2228AA	GCA 900129575	271157	271157	Flavobacterium segetis	'Flavobacterium_segetis'
1321	Hug2229AA	GCA 900129585	229205	229205	Flavobacterium micromati	'Flavobacterium_micromati'
1322	Hug222AA	GCA 900090255	47850	47850	Micromonospora aurantiaca	'Micromonospora_aurantiaca'
1323	Hug2230AA	GCA 900129595	262320	262320	Flavobacterium frigidimaris	'Flavobacterium_frigidimaris'
1324	Hug2231AA	GCA 900129605	986	986	Flavobacterium johnsoniae	'Flavobacterium_johnsoniae'
1325	Hug2232AA	GCA 900129615	554	554	Pectobacterium carotovorum	'Pectobacterium_carotovorum'
1326	Hug2233AA	GCA 900129625	1881110	1881110	Pantoea sesami	'Pantoea_sesami'
1327	Hug2235AA	GCA 900129635	1882752	1882752	Singulisphaera sp GP187	'Singulisphaera_sp'
1328	Hug2236AA	GCA 900129645	49896	49896	Acetomicrobium flavidum	'Acetomicrobium_flavidum'
1329	Hug2237AA	GCA 900129655	762984	626929	Bacteroides clarus YIT 12056	'Bacteroides_clarus'
1330	Hug2238AA	GCA 900129665	570519	570519	Spongiibacterium flavum	'Spongiibacterium_flavum'
1331	Hug2239AA	GCA 900129675	1437360	1437360	Bradyrhizobium erythrophlei	'Bradyrhizobium_erythrophlei'
1332	Hug223AA	GCA 900090265	291594	291594	Micromonospora rifamycinica	'Micromonospora_rifamycinica'
1333	Hug2240AA	GCA 900129685	870908	870908	Cognatishimia maritima	'Cognatishimia_maritima'
1334	Hug2241AA	GCA 900129695	2371	2371	Xylella fastidiosa	'Xylella_fastidiosa'
1335	Hug2242AA	GCA 900129705	280093	280093	Flavobacterium granuli	'Flavobacterium_granuli'
1336	Hug2243AA	GCA 900129715	1896213	1896213	Fibrobacter sp UWH9	'Fibrobacter_sp'
1337	Hug2244AA	GCA 900129725	947013	947013	Chryseolinea serpens	'Chryseolinea_serpens'
1338	Hug2246AA	GCA 900129735	1896208	1896208	Fibrobacter sp UWCM	'Fibrobacter_sp'
1339	Hug2247AA	GCA 900129745	1089305	1089305	Winogradskyella jejuensis	'Winogradskyella_jejuensis'
1340	Hug2248AA	GCA 900129755	421058	421058	Chryseobacterium oranimense	'Chryseobacterium_oranimense'
1341	Hug2249AA	GCA 900129765	1881045	1881045	Massilia sp CF038	'Massilia_sp'
1342	Hug224AA	GCA 900090275	709883	709883	Micromonospora zamorensis	'Micromonospora_zamorensis'
1343	Hug2250AA	GCA 900129775	43928	43928	Halobaculum gomorrense	'Halobaculum_gomorrense'
1344	Hug2251AA	GCA 900129785	226505	226505	Algoriphagus halophilus	'Algoriphagus_halophilus'
1345	Hug2253AA	GCA 900129805	1123382	54294	Thermosyntropha lipolytica DSM 11003	'Thermosyntropha_lipolytica'
1346	Hug2254AA	GCA 900129815	1121321	29359	Asaccharospora irregularis DSM 2635	'Asaccharospora_irregularis'
1347	Hug2255AA	GCA 900129825	490188	490188	Hydrocarboniphaga daqingensis	'Hydrocarboniphaga_daqingensis'
1348	Hug2256AA	GCA 001019435	1280	1280	Staphylococcus aureus	'Staphylococcus_aureus'
1349	Hug2258AA	GCA 900129845	1508389	1508389	Cognatiyoonia sediminum	'Cognatiyoonia_sediminum'
1350	Hug2259AA	GCA 900129855	1882757	1882757	Streptomyces sp 3214 6	'Streptomyces_sp'
1351	Hug225AA	GCA 900090285	47865	47865	Micromonospora inositola	'Micromonospora_inositola'
1352	Hug2260AA	GCA 900129865	411959	411959	Virgibacillus chiguensis	'Virgibacillus_chiguensis'
1353	Hug2261AA	GCA 900129875	996342	996342	Marivita hallyeonensis	'Marivita_hallyeonensis'
1354	Hug2262AA	GCA 900129885	658167	658167	Candidimonas bauzanensis	'Candidimonas_bauzanensis'
1355	Hug2263AA	GCA 900129895	1121428	412895	Desulfotomaculum hydrothermale Lam5 = DSM 18033	'Desulfotomaculum_hydrothermale'
1356	Hug2264AA	GCA 900129905	299255	299255	Ferrimonas marina	'Ferrimonas_marina'
1357	Hug2265AA	GCA 900129915	1123350	214905	Tepidibacter thalassicus DSM 15285	'Tepidibacter_thalassicus'
1358	Hug2266AA	GCA 900129925	1120995	1120994	Anaerosphaera aminiphila DSM 21120	'Anaerosphaera_aminiphila'
1359	Hug2267AA	GCA 001019455	1280	1280	Staphylococcus aureus	'Staphylococcus_aureus'
1360	Hug2268AA	GCA 900129935	1121420	329936	Desulfosporosinus lacus DSM 15449	'Desulfosporosinus_lacus'
1361	Hug2269AA	GCA 900129945	1121131	831	Butyrivibrio fibrisolvens DSM 3071	'Butyrivibrio_fibrisolvens'
1362	Hug226AA	GCA 900090295	356852	356852	Micromonospora coxensis	'Micromonospora_coxensis'
1363	Hug2270AA	GCA 900129955	1121326	33954	Clostridium magnum DSM 2767	'Clostridium_magnum'
1364	Hug2271AA	GCA 900129965	1121316	40575	Clostridium grantii DSM 8605	'Clostridium_grantii'
1365	Hug2272AA	GCA 900129975	1121457	458711	Halodesulfovibrio marinisediminis DSM 17456	'Halodesulfovibrio_marinisediminis'
1366	Hug2273AA	GCA 900129985	1123380	238991	Thermosipho atlanticus DSM 15807	'Thermosipho_atlanticus'
1367	Hug2274AA	GCA 900129995	1121264	116090	Caloranaerobacter azorensis DSM 13643	'Caloranaerobacter_azorensis'
1368	Hug2275AA	GCA 900130005	1121306	29357	Clostridium collagenovorans DSM 3089	'Clostridium_collagenovorans'
1369	Hug2276AA	GCA 900130015	1121409	51195	Desulfofustis glycolicus DSM 9705	'Desulfofustis_glycolicus'
1370	Hug2277AA	GCA 900130025	1123281	165813	Sporanaerobacter acetigenes DSM 13106	'Sporanaerobacter_acetigenes'
1371	Hug2279AA	GCA 900130035	1195760	1195760	Wenyingzhuangia marina	'Wenyingzhuangia_marina'
1372	Hug227AA	GCA 900090305	299152	299152	Micromonospora siamensis	'Micromonospora_siamensis'
1373	Hug2280AA	GCA 900130045	573501	573501	Leeuwenhoekiella palythoae	'Leeuwenhoekiella_palythoae'
1374	Hug2281AA	GCA 900130055	1121320	36845	Clostridium intestinale DSM 6191	'Clostridium_intestinale'
1375	Hug2282AA	GCA 900130065	1123282	44749	Sporobacter termitidis DSM 10068	'Sporobacter_termitidis'
1376	Hug2283AA	GCA 900141625	644107	55218	Ruegeria lacuscaerulensis ITI 1157	'Ruegeria_lacuscaerulensis'
1377	Hug2284AA	GCA 900141635	1121324	1557	Peptoclostridium litorale DSM 5388	'Peptoclostridium_litorale'
1378	Hug2285AA	GCA 900141665	1118202	1118202	Cruoricaptor ignavus	'Cruoricaptor_ignavus'
1379	Hug2286AA	GCA 900141705	1896216	1896216	Fibrobacter sp UWP2	'Fibrobacter_sp'
1380	Hug2287AA	GCA 900141715	1178825	1178825	Arenitalea lutea	'Arenitalea_lutea'
1381	Hug2288AA	GCA 900141725	52767	52767	Actinomyces denticolens	'Actinomyces_denticolens'
1382	Hug228AA	GCA 900090315	47855	47855	Micromonospora citrea	'Micromonospora_citrea'
1383	Hug2290AA	GCA 900141735	1447782	1447782	Wenxinia saemankumensis	'Wenxinia_saemankumensis'
1384	Hug2291AA	GCA 900141745	60549	60549	Paraburkholderia phenazinium	'Paraburkholderia_phenazinium'
1385	Hug2292AA	GCA 900141755	722472	722472	Bradyrhizobium lablabi	'Bradyrhizobium_lablabi'
1386	Hug2293AA	GCA 900141765	1416779	1416779	Chryseobacterium zeae	'Chryseobacterium_zeae'
1387	Hug2294AA	GCA 900141775	1882823	1882823	Salinivibrio sp ES 052	'Salinivibrio_sp'
1388	Hug2295AA	GCA 900141785	570521	570521	Aquimarina spongiae	'Aquimarina_spongiae'
1389	Hug2296AA	GCA 900141795	364032	364032	Sulfurivirga caldicuralii	'Sulfurivirga_caldicuralii'
1390	Hug2297AA	GCA 900141805	1121955	496053	Hymenobacter daecheongensis DSM 21074	'Hymenobacter_daecheongensis'
1391	Hug2298AA	GCA 900141815	1123071	407226	Rubritalea squalenifaciens DSM 18772	'Rubritalea_squalenifaciens'
1392	Hug2299AA	GCA 900141825	1123012	185007	Pseudobutyrivibrio xylanivorans DSM 14809	'Pseudobutyrivibrio_xylanivorans'
1393	Hug229AA	GCA 900090325	145854	145854	Micromonospora pallida	'Micromonospora_pallida'
1394	Hug2301AA	GCA 900141845	1121302	349931	Clostridium cavendishii DSM 21758	'Clostridium_cavendishii'
1395	Hug2302AA	GCA 900141855	192903	192903	Pseudozobellia thermophila	'Pseudozobellia_thermophila'
1396	Hug2303AA	GCA 900141865	1120997	82374	Anaerovibrio lipolyticus DSM 3074	'Anaerovibrio_lipolyticus'
1397	Hug2304AA	GCA 900141875	1168035	1168035	Tangfeifania diversioriginum	'Tangfeifania_diversioriginum'
1398	Hug2305AA	GCA 900141885	579105	579105	Mesonia phycicola	'Mesonia_phycicola'
1399	Hug2306AA	GCA 900141895	1122934	115544	Parasporobacterium paucivorans DSM 15970	'Parasporobacterium_paucivorans'
1400	Hug2307AA	GCA 900141905	198092	198092	Roseomonas rosea	'Roseomonas_rosea'
1401	Hug2308AA	GCA 900141915	1123357	72764	Tessaracoccus bendigoensis DSM 12906	'Tessaracoccus_bendigoensis'
1402	Hug2309AA	GCA 900141925	1076620	1076620	Pseudomonas zeshuii	'Pseudomonas_zeshuii'
1403	Hug230AA	GCA 900091315	1839783	1839783	Streptomyces sp DI166	'Streptomyces_sp'
1404	Hug2310AA	GCA 900141935	558155	558155	Arenibacter nanhaiticus	'Arenibacter_nanhaiticus'
1405	Hug2311AA	GCA 001019535	1280	1280	Staphylococcus aureus	'Staphylococcus_aureus'
1406	Hug2312AA	GCA 000263715	96901	47883	Pseudomonas synxantha BG33R	'Pseudomonas_synxantha'
1407	Hug2313AA	GCA 900141945	1123361	266809	Thalassobacter stenotrophicus DSM 16310	'Thalassobacter_stenotrophicus'
1408	Hug2315AA	GCA 900141965	1761891	1761891	Pseudoalteromonas sp 13 15	'Pseudoalteromonas_sp'
1409	Hug2316AA	GCA 900141975	1121026	370622	Aureimonas altamirensis DSM 21988	'Aureimonas_altamirensis'
1410	Hug2317AA	GCA 900141985	758803	758803	Nocardiopsis flavescens	'Nocardiopsis_flavescens'
1411	Hug2318AA	GCA 900141995	313368	313368	Maribius salinus	'Maribius_salinus'
1412	Hug2319AA	GCA 900142005	1121476	332095	Dethiosulfatibacter aminovorans DSM 17477	'Dethiosulfatibacter_aminovorans'
1413	Hug231AA	GCA 900091415	47866	47866	Micromonospora inyonensis	'Micromonospora_inyonensis'
1414	Hug2320AA	GCA 900142015	871324	871324	Bacteroides stercorirosoris	'Bacteroides_stercorirosoris'
1415	Hug2321AA	GCA 900142025	1121432	348840	Desulfotomaculum thermosubterraneum DSM 16057	'Desulfotomaculum_thermosubterraneum'
1416	Hug2322AA	GCA 900142035	415425	415425	Flavobacterium terrae	'Flavobacterium_terrae'
1417	Hug2324AA	GCA 900142045	1884353	1884353	Cycloclasticus sp DSM 27168	'Cycloclasticus_sp'
1418	Hug2325AA	GCA 900142055	683124	683124	Flavobacterium haoranii	'Flavobacterium_haoranii'
1419	Hug2326AA	GCA 900142065	232089	33878	Agromyces cerinus subsp cerinus	'Agromyces_cerinus'
1420	Hug2327AA	GCA 900142075	1121298	1121298	Clostridium amylolyticum	'Clostridium_amylolyticum'
1421	Hug2328AA	GCA 900142085	1470563	1470563	Pseudopelagicola gijangensis	'Pseudopelagicola_gijangensis'
1422	Hug2329AA	GCA 900142105	1122184	288966	Lutispora thermophila DSM 19022	'Lutispora_thermophila'
1423	Hug232AA	GCA 000501735	1408841	29519	Borreliella garinii IPT108	'Borreliella_garinii'
1424	Hug2330AA	GCA 900142115	876	876	Desulfovibrio desulfuricans	'Desulfovibrio_desulfuricans'
1425	Hug2331AA	GCA 900142125	1122189	57040	Malonomonas rubra DSM 5091	'Malonomonas_rubra'
1426	Hug2332AA	GCA 900142135	1121393	259354	Desulfatibacillum alkenivorans DSM 16219	'Desulfatibacillum_alkenivorans'
1427	Hug2333AA	GCA 900142145	1121919	390806	Geosporobacter subterraneus DSM 17957	'Geosporobacter_subterraneus'
1428	Hug2334AA	GCA 001019565	1280	1280	Staphylococcus aureus	'Staphylococcus_aureus'
1429	Hug2336AA	GCA 900142165	1121950	180311	Hespellia stercorisuis DSM 15480	'Hespellia_stercorisuis'
1430	Hug2337AA	GCA 900142175	228958	228958	Maribacter aquivivus	'Maribacter_aquivivus'
1431	Hug2339AA	GCA 900142205	156994	156994	Reichenbachiella agariperforans	'Reichenbachiella_agariperforans'
1432	Hug233AA	GCA 900091425	307121	307121	Micromonospora krabiensis	'Micromonospora_krabiensis'
1433	Hug2340AA	GCA 900142215	1121322	259063	Anaerocolumna jejuensis DSM 15929	'Anaerocolumna_jejuensis'
1434	Hug2341AA	GCA 900142225	1121331	29365	Hathewaya proteolytica DSM 3090	'Hathewaya_proteolytica'
1435	Hug2342AA	GCA 900142235	1123349	227138	Tepidibacter formicigenes DSM 15518	'Tepidibacter_formicigenes'
1436	Hug2343AA	GCA 900142245	1121301	191027	Paramaledivibacter caminithermalis DSM 15212	'Paramaledivibacter_caminithermalis'
1437	Hug2344AA	GCA 900142255	1830138	1830138	Alicyclobacillus montanus	'Alicyclobacillus_montanus'
1438	Hug2345AA	GCA 001019575	1280	1280	Staphylococcus aureus	'Staphylococcus_aureus'
1439	Hug2346AA	GCA 900142265	1121323	160404	Anaerotignum lactatifermentans DSM 14214	'Anaerotignum_lactatifermentans'
1440	Hug2347AA	GCA 900142275	1120989	182411	Anaerobranca californiensis DSM 14826	'Anaerobranca_californiensis'
1441	Hug2348AA	GCA 900142285	1121266	166485	Caminicella sporogenes DSM 14501	'Caminicella_sporogenes'
1442	Hug2349AA	GCA 900142295	1217970	1217970	Oceanicola litoreus	'Oceanicola_litoreus'
1443	Hug234AA	GCA 900091435	307119	307119	Micromonospora chaiyaphumensis	'Micromonospora_chaiyaphumensis'
1444	Hug2350AA	GCA 900142305	907	907	Megasphaera elsdenii	'Megasphaera_elsdenii'
1445	Hug2351AA	GCA 900142315	379597	379597	Halomonas sinaiensis	'Halomonas_sinaiensis'
1446	Hug2352AA	GCA 900142325	216903	216903	Chryseobacterium molle	'Chryseobacterium_molle'
1447	Hug2353AA	GCA 900142335	797209	367189	Haladaptatus paucihalophilus DX253	'Haladaptatus_paucihalophilus'
1448	Hug2354AA	GCA 900142345	722472	722472	Bradyrhizobium lablabi	'Bradyrhizobium_lablabi'
1449	Hug2355AA	GCA 900142355	986	986	Flavobacterium johnsoniae	'Flavobacterium_johnsoniae'
1450	Hug2356AA	GCA 001042525	1390363	657445	Francisella noatunensis subsp orientalis FNO12	'Francisella_noatunensis'
1451	Hug2357AA	GCA 900142365	1848	1848	Pseudonocardia thermophila	'Pseudonocardia_thermophila'
1452	Hug2358AA	GCA 900142375	1121421	53343	Desulfotomaculum aeronauticum DSM 10349	'Desulfotomaculum_aeronauticum'
1453	Hug2359AA	GCA 900142385	564117	564117	Marinobacter antarcticus	'Marinobacter_antarcticus'
1454	Hug235AA	GCA 900091445	47858	47858	Micromonospora echinofusca	'Micromonospora_echinofusca'
1455	Hug2360AA	GCA 900142395	1121959	344998	Hymenobacter psychrotolerans DSM 18569	'Hymenobacter_psychrotolerans'
1456	Hug2362AA	GCA 900142415	633813	633813	Rhodothermus profundi	'Rhodothermus_profundi'
1457	Hug2363AA	GCA 900142425	1458307	1458307	Octadecabacter temperatus	'Octadecabacter_temperatus'
1458	Hug2364AA	GCA 900142435	381751	381751	Thermocrinis minervae	'Thermocrinis_minervae'
1459	Hug2365AA	GCA 900142445	1302687	1302687	Chryseobacterium polytrichastri	'Chryseobacterium_polytrichastri'
1460	Hug2366AA	GCA 900142455	1896214	1896214	Fibrobacter sp UWOS	'Fibrobacter_sp'
1461	Hug2368AA	GCA 900142465	1896212	1896212	Fibrobacter sp UWH6	'Fibrobacter_sp'
1462	Hug2369AA	GCA 900142475	1896210	1896210	Fibrobacter sp UWH4	'Fibrobacter_sp'
1463	Hug236AA	GCA 900091455	285665	285665	Micromonospora coriariae	'Micromonospora_coriariae'
1464	Hug2370AA	GCA 900142485	1896203	1896203	Fibrobacter sp UWB12	'Fibrobacter_sp'
1465	Hug2371AA	GCA 900142495	1896215	1896215	Fibrobacter sp UWOV1	'Fibrobacter_sp'
1466	Hug2372AA	GCA 900142505	1896211	1896211	Fibrobacter sp UWH5	'Fibrobacter_sp'
1467	Hug2373AA	GCA 900142515	971	971	Selenomonas ruminantium	'Selenomonas_ruminantium'
1468	Hug2374AA	GCA 900142525	839	839	Prevotella ruminicola	'Prevotella_ruminicola'
1469	Hug2375AA	GCA 900142535	1896209	1896209	Fibrobacter sp UWEL	'Fibrobacter_sp'
1470	Hug2376AA	GCA 900142545	1896224	1896224	Fibrobacter sp UWT2	'Fibrobacter_sp'
1471	Hug2377AA	GCA 900142565	1434701	1434701	Chishuiella changwenlii	'Chishuiella_changwenlii'
1472	Hug2379AA	GCA 900142575	310782	310782	Streptomyces paucisporeus	'Streptomyces_paucisporeus'
1473	Hug237AA	GCA 900091465	568872	568872	Micromonospora rhizosphaerae	'Micromonospora_rhizosphaerae'
1474	Hug2380AA	GCA 900142585	1761758	1761758	Bacillus sp bc15	'Bacillus_sp'
1475	Hug2381AA	GCA 900142595	156453	156453	Streptomyces yunnanensis	'Streptomyces_yunnanensis'
1476	Hug2382AA	GCA 900142605	1419482	1419482	Chitinophaga jiangningensis	'Chitinophaga_jiangningensis'
1477	Hug2383AA	GCA 900142615	1423959	1423959	Chryseobacterium contaminans	'Chryseobacterium_contaminans'
1478	Hug2384AA	GCA 900142625	1054996	1054996	Roseovarius marisflavi	'Roseovarius_marisflavi'
1479	Hug2385AA	GCA 900142635	1324934	1324934	Myroides xuanwuensis	'Myroides_xuanwuensis'
1480	Hug2386AA	GCA 900142645	53442	53442	Eubacterium callanderi	'Eubacterium_callanderi'
1481	Hug2387AA	GCA 900142655	1220495	1220495	Pseudomonas punonensis	'Pseudomonas_punonensis'
1482	Hug2388AA	GCA 900142665	337701	337701	Roseovarius pacificus	'Roseovarius_pacificus'
1483	Hug238AA	GCA 900091475	47854	47854	Micromonospora chersina	'Micromonospora_chersina'
1484	Hug2390AA	GCA 900142675	866786	866786	Bacillus rhizosphaerae	'Bacillus_rhizosphaerae'
1485	Hug2391AA	GCA 900142685	946677	946677	Flavobacterium chilense	'Flavobacterium_chilense'
1486	Hug2392AA	GCA 900142695	69322	69322	Flavobacterium xanthum	'Flavobacterium_xanthum'
1487	Hug2393AA	GCA 900142705	1855338	1855338	Nitrosospira sp Nsp11	'Nitrosospira_sp'
1488	Hug2394AA	GCA 900142715	29533	29533	Flavobacterium pectinovorum	'Flavobacterium_pectinovorum'
1489	Hug2395AA	GCA 900142725	735517	735517	Labrenzia suaedae	'Labrenzia_suaedae'
1490	Hug2396AA	GCA 900142735	29534	29534	Flavobacterium saccharophilum	'Flavobacterium_saccharophilum'
1491	Hug2397AA	GCA 900142745	582	582	Morganella morganii	'Morganella_morganii'
1492	Hug2398AA	GCA 900142755	44933	44933	Halomonas cupida	'Halomonas_cupida'
1493	Hug2399AA	GCA 900142775	983	983	Flavobacterium flevense	'Flavobacterium_flevense'
1494	Hug239AA	GCA 900091485	1839764	1839764	Streptomyces sp LcepLS	'Streptomyces_sp'
1495	Hug23AA	GCA 002883425	2070635	2070635	Pseudomonas sp FW126 L8	'Pseudomonas_sp'
1496	Hug2401AA	GCA 900142785	1124835	1124835	Chryseobacterium carnipullorum	'Chryseobacterium_carnipullorum'
1497	Hug2402AA	GCA 900142795	1270	1270	Micrococcus luteus	'Micrococcus_luteus'
1498	Hug2403AA	GCA 900142805	1123231	148453	Salinicoccus alkaliphilus DSM 16010	'Salinicoccus_alkaliphilus'
1499	Hug2404AA	GCA 900142815	1884366	1884366	Sphingobium sp YR657	'Sphingobium_sp'
1500	Hug2405AA	GCA 900142825	1881037	1881037	Rhodanobacter sp OK091	'Rhodanobacter_sp'
1501	Hug2406AA	GCA 900142835	1881029	1881029	Enterobacter sp PDC34	'Enterobacter_sp'
1502	Hug2407AA	GCA 900142845	60549	60549	Paraburkholderia phenazinium	'Paraburkholderia_phenazinium'
1503	Hug2408AA	GCA 900142855	839	839	Prevotella ruminicola	'Prevotella_ruminicola'
1504	Hug240AA	GCA 900091495	1877	1877	Micromonospora echinospora	'Micromonospora_echinospora'
1505	Hug2410AA	GCA 900142875	53463	53463	Paracoccus solventivorans	'Paracoccus_solventivorans'
1506	Hug2411AA	GCA 001179845	198252	198252	Candidatus Pelagibacter ubique	'Candidatus_Pelagibacter_ubique'
1507	Hug2412AA	GCA 900142885	178356	178356	Flavobacterium xinjiangense	'Flavobacterium_xinjiangense'
1508	Hug2413AA	GCA 900142895	29571	29571	Halomonas subglaciescola	'Halomonas_subglaciescola'
1509	Hug2414AA	GCA 900142905	1882750	1882750	Burkholderia sp GAS332	'Burkholderia_sp'
1510	Hug2415AA	GCA 900142915	1855297	1855297	Mucilaginibacter sp OK098	'Mucilaginibacter_sp'
1511	Hug2416AA	GCA 900142935	1882821	1882821	Rhodovulum sp ES 010	'Rhodovulum_sp'
1512	Hug2417AA	GCA 900142945	1896206	1896206	Fibrobacter sp UWB7	'Fibrobacter_sp'
1513	Hug2418AA	GCA 900142955	1120996	264463	Anaerosporobacter mobilis DSM 15930	'Anaerosporobacter_mobilis'
1514	Hug2419AA	GCA 900142965	1500264	1500264	Rhizobacter sp OV335	'Rhizobacter_sp'
1515	Hug241AA	GCA 900091505	356851	356851	Micromonospora chokoriensis	'Micromonospora_chokoriensis'
1516	Hug2420AA	GCA 900142975	143223	143223	Salegentibacter salegens	'Salegentibacter_salegens'
1517	Hug2421AA	GCA 900142985	1437360	1437360	Bradyrhizobium erythrophlei	'Bradyrhizobium_erythrophlei'
1518	Hug2423AA	GCA 000263855	1179778	1179778	Pseudomonas sp M47T1	'Pseudomonas_sp'
1519	Hug2424AA	GCA 900142995	447595	447595	Caldanaerovirga acetigignens	'Caldanaerovirga_acetigignens'
1520	Hug2425AA	GCA 900143005	134849	134849	Cryptosporangium aurantiacum	'Cryptosporangium_aurantiacum'
1521	Hug2426AA	GCA 900143015	1896202	1896202	Fibrobacter sp UWB11	'Fibrobacter_sp'
1522	Hug2427AA	GCA 900143025	1265	1265	Ruminococcus flavefaciens	'Ruminococcus_flavefaciens'
1523	Hug2428AA	GCA 900143035	1304	1304	Streptococcus salivarius	'Streptococcus_salivarius'
1524	Hug2429AA	GCA 900143045	54121	54121	Halanaerobium congolense	'Halanaerobium_congolense'
1525	Hug242AA	GCA 900091515	47872	47872	Micromonospora purpureochromogenes	'Micromonospora_purpureochromogenes'
1526	Hug2430AA	GCA 900143055	1896217	1896217	Fibrobacter sp UWR3	'Fibrobacter_sp'
1527	Hug2431AA	GCA 900143065	551987	551987	Duganella sacchari	'Duganella_sacchari'
1528	Hug2432AA	GCA 900143075	388280	388280	Cyclobacterium lianum	'Cyclobacterium_lianum'
1529	Hug2433AA	GCA 900143085	1027249	1027249	Gracilibacillus kekensis	'Gracilibacillus_kekensis'
1530	Hug2435AA	GCA 900143095	1190415	1190415	Pseudomonas asturiensis	'Pseudomonas_asturiensis'
1531	Hug2436AA	GCA 900143105	28230	28230	Carnobacterium alterfunditum	'Carnobacterium_alterfunditum'
1532	Hug2437AA	GCA 900143115	1896175	1896175	Polaribacter sp KT 15	'Polaribacter_sp'
1533	Hug2438AA	GCA 900143135	1922217	1922217	Candidatus Erwinia sp ErCipseudotaxifoliae	'Candidatus_Erwinia'
1534	Hug2439AA	GCA 900143145	1922216	1922216	Candidatus Sodalis sp SoCistrobi	'Candidatus_Sodalis'
1535	Hug243AA	GCA 000501755	1408842	29519	Borreliella garinii IPT113	'Borreliella_garinii'
1536	Hug2441AA	GCA 900143165	1761879	1761879	Paenibacillus sp ov031	'Paenibacillus_sp'
1537	Hug2442AA	GCA 900143185	59733	59733	Chryseobacterium scophthalmum	'Chryseobacterium_scophthalmum'
1538	Hug2443AA	GCA 900143205	1121132	185008	Butyrivibrio hungatei DSM 14810	'Butyrivibrio_hungatei'
1539	Hug2444AA	GCA 900143215	1861	1861	Geodermatophilus obscurus	'Geodermatophilus_obscurus'
1540	Hug2446AA	GCA 900143235	198312	198312	Porphyrobacter sanguineus	'Porphyrobacter_sanguineus'
1541	Hug2447AA	GCA 900143245	249352	249352	Flavobacterium fryxellicola	'Flavobacterium_fryxellicola'
1542	Hug2448AA	GCA 900143255	1121455	466107	Desulfovibrio litoralis DSM 11393	'Desulfovibrio_litoralis'
1543	Hug2449AA	GCA 900143265	1121883	44754	Fervidobacterium gondwanense DSM 13020	'Fervidobacterium_gondwanense'
1544	Hug244AA	GCA 900091525	121616	121616	Micromonospora matsumotoense	'Micromonospora_matsumotoense'
1545	Hug2451AA	GCA 900143285	1121395	51616	Desulfitobacterium chlororespirans DSM 11544	'Desulfitobacterium_chlororespirans'
1546	Hug2452AA	GCA 900143515	709881	709881	Micromonospora cremea	'Micromonospora_cremea'
1547	Hug2453AA	GCA 900143645	1121345	100134	Anaerocolumna xylanovorans DSM 12503	'Anaerocolumna_xylanovorans'
1548	Hug2454AA	GCA 900143695	1121416	231440	Desulfopila aestuarii DSM 18488	'Desulfopila_aestuarii'
1549	Hug2455AA	GCA 900148505	1123029	433840	Pseudoxanthobacter soli DSM 19599	'Pseudoxanthobacter_soli'
1550	Hug2456AA	GCA 001179925	198252	198252	Candidatus Pelagibacter ubique	'Candidatus_Pelagibacter_ubique'
1551	Hug2457AA	GCA 900148515	1073327	1073327	Algoriphagus zhangzhouensis	'Algoriphagus_zhangzhouensis'
1552	Hug2458AA	GCA 900148835	416016	416016	Flavobacterium cucumis	'Flavobacterium_cucumis'
1553	Hug2459AA	GCA 900155475	1760988	1760988	Methylomagnum ishizawai	'Methylomagnum_ishizawai'
1554	Hug245AA	GCA 900091535	47853	47853	Micromonospora carbonacea	'Micromonospora_carbonacea'
1555	Hug2460AA	GCA 900155695	138074	138074	Serratia symbiotica	'Serratia_symbiotica'
1556	Hug2461AA	GCA 900155895	1396	1396	Bacillus cereus	'Bacillus_cereus'
1557	Hug2462AA	GCA 900155905	1907395	1907395	Paenibacillus sp RU4X	'Paenibacillus_sp'
1558	Hug2463AA	GCA 900155915	1907390	1907390	Microbacterium sp RU33B	'Microbacterium_sp'
1559	Hug2464AA	GCA 900155925	1612203	1612203	Cellulosimicrobium aquatile	'Cellulosimicrobium_aquatile'
1560	Hug2465AA	GCA 900155935	1604334	1604334	Lysobacter tolerans	'Lysobacter_tolerans'
1561	Hug2466AA	GCA 900155945	49186	49186	Marinobacterium stanieri	'Marinobacterium_stanieri'
1562	Hug2468AA	GCA 900155955	1761774	1761774	Burkholderia sp b13	'Burkholderia_sp'
1563	Hug2469AA	GCA 900155965	354630	354630	Mucilaginibacter lappiensis	'Mucilaginibacter_lappiensis'
1564	Hug246AA	GCA 900091545	1881	1881	Micromonospora viridifaciens	'Micromonospora_viridifaciens'
1565	Hug2470AA	GCA 900155975	644	644	Aeromonas hydrophila	'Aeromonas_hydrophila'
1566	Hug2471AA	GCA 900155985	228959	228959	Maribacter ulvicola	'Maribacter_ulvicola'
1567	Hug2472AA	GCA 900155995	706570	706570	Pseudomonas flexibilis	'Pseudomonas_flexibilis'
1568	Hug2473AA	GCA 900156015	1907398	1907398	Chryseobacterium sp RU33C	'Chryseobacterium_sp'
1569	Hug2474AA	GCA 900156025	1907408	1907408	Bosea sp TND4EK4	'Bosea_sp'
1570	Hug2475AA	GCA 900156035	38286	38286	Corynebacterium afermentans	'Corynebacterium_afermentans'
1571	Hug2476AA	GCA 900156045	1478	1478	Bacillus simplex	'Bacillus_simplex'
1572	Hug2477AA	GCA 900156055	1907413	1907413	Rhizobium sp RU33A	'Rhizobium_sp'
1573	Hug2478AA	GCA 001179965	198252	198252	Candidatus Pelagibacter ubique	'Candidatus_Pelagibacter_ubique'
1574	Hug2479AA	GCA 900156065	1198245	1198245	Micromonospora avicenniae	'Micromonospora_avicenniae'
1575	Hug247AA	GCA 900091555	262898	262898	Micromonospora mirobrigensis	'Micromonospora_mirobrigensis'
1576	Hug2480AA	GCA 900156075	1907397	1907397	Chryseobacterium sp RU37D	'Chryseobacterium_sp'
1577	Hug2481AA	GCA 900156085	654	654	Aeromonas veronii	'Aeromonas_veronii'
1578	Hug2482AA	GCA 900156095	1907416	1907416	Aeromonas sp RU39B	'Aeromonas_sp'
1579	Hug2483AA	GCA 900156105	159291	159291	Alkalispirochaeta americana	'Alkalispirochaeta_americana'
1580	Hug2484AA	GCA 900156115	1907304	1907304	Bacillus sp RU2C	'Bacillus_sp'
1581	Hug2485AA	GCA 900156125	1017273	1017273	Domibacillus enclensis	'Domibacillus_enclensis'
1582	Hug2486AA	GCA 900156135	43263	43263	Pseudomonas alcaligenes	'Pseudomonas_alcaligenes'
1583	Hug2487AA	GCA 900156145	254	254	Chryseobacterium indoltheticum	'Chryseobacterium_indoltheticum'
1584	Hug2488AA	GCA 900156155	34027	34027	Azoarcus tolulyticus	'Azoarcus_tolulyticus'
1585	Hug2489AA	GCA 001179985	198252	198252	Candidatus Pelagibacter ubique	'Candidatus_Pelagibacter_ubique'
1586	Hug248AA	GCA 900091565	307120	307120	Micromonospora marina	'Micromonospora_marina'
1587	Hug2490AA	GCA 900156165	1907403	1907403	Pseudacidovorax sp RU35E	'Pseudacidovorax_sp'
1588	Hug2491AA	GCA 900156175	1907311	1907311	Janthinobacterium sp TND4EL3	'Janthinobacterium_sp'
1589	Hug2492AA	GCA 900156185	303	303	Pseudomonas putida	'Pseudomonas_putida'
1590	Hug2493AA	GCA 900156195	1761775	1761775	Burkholderia sp b14	'Burkholderia_sp'
1591	Hug2494AA	GCA 900156205	173	173	Leptospira interrogans	'Leptospira_interrogans'
1592	Hug2496AA	GCA 900156225	233100	233100	Ectothiorhodosinus mongolicus	'Ectothiorhodosinus_mongolicus'
1593	Hug2497AA	GCA 900156235	118613	118613	Pseudomonas sp B10	'Pseudomonas_sp'
1594	Hug2498AA	GCA 900156245	1390	1390	Bacillus amyloliquefaciens	'Bacillus_amyloliquefaciens'
1595	Hug2499AA	GCA 900156265	526	526	Acidiphilium rubrum	'Acidiphilium_rubrum'
1596	Hug249AA	GCA 900091575	285676	285676	Micromonospora saelicesensis	'Micromonospora_saelicesensis'
1597	Hug2501AA	GCA 900156275	1855345	1855345	Bacillus sp RRD69	'Bacillus_sp'
1598	Hug2502AA	GCA 900156285	56779	56779	Halanaerobium kushneri	'Halanaerobium_kushneri'
1599	Hug2503AA	GCA 900156295	1855331	1855331	Pseudomonas sp A214	'Pseudomonas_sp'
1600	Hug2504AA	GCA 900156305	550447	550447	Edaphobacillus lindanitolerans	'Edaphobacillus_lindanitolerans'
1601	Hug2505AA	GCA 900156315	58117	58117	Microbispora rosea	'Microbispora_rosea'
1602	Hug2507AA	GCA 900156335	34103	34103	Sphaerotilus natans	'Sphaerotilus_natans'
1603	Hug2508AA	GCA 900156345	1317125	1317125	Pontibacter indicus	'Pontibacter_indicus'
1604	Hug250AA	GCA 900091585	145857	145857	Micromonospora nigra	'Micromonospora_nigra'
1605	Hug2510AA	GCA 900156365	1423	1423	Bacillus subtilis	'Bacillus_subtilis'
1606	Hug2511AA	GCA 001180025	198252	198252	Candidatus Pelagibacter ubique	'Candidatus_Pelagibacter_ubique'
1607	Hug2512AA	GCA 900156375	948756	948756	Paenibacillus macquariensis	'Paenibacillus_macquariensis'
1608	Hug2513AA	GCA 900156385	208224	208224	Enterobacter kobei	'Enterobacter_kobei'
1609	Hug2514AA	GCA 900156395	464	464	Fluoribacter gormanii	'Fluoribacter_gormanii'
1610	Hug2515AA	GCA 900156405	365591	365591	Shewanella morhuae	'Shewanella_morhuae'
1611	Hug2516AA	GCA 900156415	1077936	1077936	Pontibacter lucknowensis	'Pontibacter_lucknowensis'
1612	Hug2517AA	GCA 900156425	553468	553468	Haladaptatus litoreus	'Haladaptatus_litoreus'
1613	Hug251AA	GCA 900091595	686309	686309	Micromonospora haikouensis	'Micromonospora_haikouensis'
1614	Hug2520AA	GCA 900156455	1907391	1907391	Microbacterium sp RURRCA19A	'Microbacterium_sp'
1615	Hug2523AA	GCA 900156475	308853	308853	Natronorubrum thiooxidans	'Natronorubrum_thiooxidans'
1616	Hug2524AA	GCA 900156485	1907305	1907305	Bacillus sp RUPDJ	'Bacillus_sp'
1617	Hug2525AA	GCA 900156495	1344003	1344003	Williamsia sterculiae	'Williamsia_sterculiae'
1618	Hug2526AA	GCA 900156505	287098	287098	Yoonia rosea	'Yoonia_rosea'
1619	Hug2527AA	GCA 900156515	1122245	34061	Moraxella cuniculi DSM 21768	'Moraxella_cuniculi'
1620	Hug2528AA	GCA 900156525	515897	515897	Pontibaca methylaminivorans	'Pontibaca_methylaminivorans'
1621	Hug252AA	GCA 900091605	479978	479978	Micromonospora tulbaghiae	'Micromonospora_tulbaghiae'
1622	Hug2530AA	GCA 900156545	43263	43263	Pseudomonas alcaligenes	'Pseudomonas_alcaligenes'
1623	Hug2531AA	GCA 900156575	297244	297244	Chryseobacterium shigense	'Chryseobacterium_shigense'
1624	Hug2532AA	GCA 900156585	112234	112234	Chryseobacterium joostei	'Chryseobacterium_joostei'
1625	Hug2534AA	GCA 000276085	979222	1282	Staphylococcus epidermidis NIH04008	'Staphylococcus_epidermidis'
1626	Hug2535AA	GCA 900156595	340021	340021	Thalassobius mediterraneus	'Thalassobius_mediterraneus'
1627	Hug2536AA	GCA 900156605	80876	80876	Insolitispirillum peregrinum	'Insolitispirillum_peregrinum'
1628	Hug2537AA	GCA 900156615	714067	714067	Kroppenstedtia eburnea	'Kroppenstedtia_eburnea'
1629	Hug2538AA	GCA 900156625	143224	143224	Zobellia uliginosa	'Zobellia_uliginosa'
1630	Hug2539AA	GCA 900156635	619304	619304	Neptunomonas antarctica	'Neptunomonas_antarctica'
1631	Hug253AA	GCA 900091615	683228	683228	Micromonospora yangpuensis	'Micromonospora_yangpuensis'
1632	Hug2540AA	GCA 900156645	570947	570947	Salimicrobium flavidum	'Salimicrobium_flavidum'
1633	Hug2541AA	GCA 900156655	453582	453582	Rhodobacter aestuarii	'Rhodobacter_aestuarii'
1634	Hug2542AA	GCA 900156665	1161099	163202	Corynebacterium appendicis CIP 107643	'Corynebacterium_appendicis'
1635	Hug2543AA	GCA 900156675	484498	484498	Oleibacter marinus	'Oleibacter_marinus'
1636	Hug2544AA	GCA 900156685	551459	551459	Chryseobacterium piscicola	'Chryseobacterium_piscicola'
1637	Hug2545AA	GCA 001180085	198252	198252	Candidatus Pelagibacter ubique	'Candidatus_Pelagibacter_ubique'
1638	Hug2546AA	GCA 900156695	407234	407234	Rhodobacter vinaykumarii	'Rhodobacter_vinaykumarii'
1639	Hug2547AA	GCA 900156705	908941	908941	Salimicrobium salexigens	'Salimicrobium_salexigens'
1640	Hug2548AA	GCA 900156715	1123366	220697	Thalassospira xiamenensis M 5 = DSM 17429	'Thalassospira_xiamenensis'
1641	Hug2549AA	GCA 900156725	713588	713588	Chryseobacterium chaponense	'Chryseobacterium_chaponense'
1642	Hug254AA	GCA 000501775	1408843	29519	Borreliella garinii IPT114	'Borreliella_garinii'
1643	Hug2550AA	GCA 900156735	373668	373668	Chryseobacterium ureilyticum	'Chryseobacterium_ureilyticum'
1644	Hug2551AA	GCA 900156745	1881016	1881016	Achromobacter sp MFA1 R4	'Achromobacter_sp'
1645	Hug2552AA	GCA 900156755	252246	252246	Alicyclobacillus vulcanalis	'Alicyclobacillus_vulcanalis'
1646	Hug2553AA	GCA 900156765	477680	477680	Filimonas lacunae	'Filimonas_lacunae'
1647	Hug2554AA	GCA 900156775	37329	37329	Nocardia farcinica	'Nocardia_farcinica'
1648	Hug2555AA	GCA 900156785	529505	529505	Belliella pelovolcani	'Belliella_pelovolcani'
1649	Hug2556AA	GCA 001180105	198252	198252	Candidatus Pelagibacter ubique	'Candidatus_Pelagibacter_ubique'
1650	Hug2557AA	GCA 900156795	1473	1473	Virgibacillus pantothenticus	'Virgibacillus_pantothenticus'
1651	Hug2558AA	GCA 900156805	633194	633194	Roseivivax lentus	'Roseivivax_lentus'
1652	Hug2559AA	GCA 900156815	1086013	1086013	Gemmobacter megaterium	'Gemmobacter_megaterium'
1653	Hug255AA	GCA 900091625	47871	47871	Micromonospora peucetia	'Micromonospora_peucetia'
1654	Hug2560AA	GCA 900156825	373672	373672	Chryseobacterium gambrini	'Chryseobacterium_gambrini'
1655	Hug2561AA	GCA 900156835	405559	405559	Paracoccus saliphilus	'Paracoccus_saliphilus'
1656	Hug2562AA	GCA 900166985	35623	35623	Acholeplasma oculi	'Acholeplasma_oculi'
1657	Hug2563AA	GCA 900166995	31899	31899	Caldicellulosiruptor bescii	'Caldicellulosiruptor_bescii'
1658	Hug2564AA	GCA 900167005	1121128	501571	Butyricicoccus pullicaecorum DSM 23266	'Butyricicoccus_pullicaecorum'
1659	Hug2565AA	GCA 900167015	1123324	83771	Succinivibrio dextrinosolvens DSM 3072	'Succinivibrio_dextrinosolvens'
1660	Hug2566AA	GCA 900167025	225004	225004	Treponema berlinense	'Treponema_berlinense'
1661	Hug2568AA	GCA 900167035	171291	171291	Mycoplasma verecundum	'Mycoplasma_verecundum'
1662	Hug2569AA	GCA 900167045	466	466	Legionella maceachernii	'Legionella_maceachernii'
1663	Hug256AA	GCA 900091715	1839771	1839771	Streptomyces sp DpondAA F4a	'Streptomyces_sp'
1664	Hug2570AA	GCA 900167055	1122188	435289	Lysobacter spongiicola DSM 21749	'Lysobacter_spongiicola'
1665	Hug2571AA	GCA 900167065	1121442	376490	Desulfovibrio bizertensis DSM 18034	'Desulfovibrio_bizertensis'
1666	Hug2572AA	GCA 900167075	413434	413434	Sediminibacterium ginsengisoli	'Sediminibacterium_ginsengisoli'
1667	Hug2574AA	GCA 900167095	64969	64969	Oceanospirillum multiglobuliferum	'Oceanospirillum_multiglobuliferum'
1668	Hug2575AA	GCA 900167105	29524	29524	Porphyromonas circumdentaria	'Porphyromonas_circumdentaria'
1669	Hug2576AA	GCA 900167115	39495	39495	Eubacterium uniforme	'Eubacterium_uniforme'
1670	Hug2577AA	GCA 900167125	1121449	47158	Desulfovibrio gracilis DSM 16080	'Desulfovibrio_gracilis'
1671	Hug2579AA	GCA 900167135	634771	634771	Chitinophaga eiseniae	'Chitinophaga_eiseniae'
1672	Hug257AA	GCA 900091725	1839762	1839762	Streptomyces sp DvalAA 43	'Streptomyces_sp'
1673	Hug2580AA	GCA 900167145	261392	261392	Treponema porcinum	'Treponema_porcinum'
1674	Hug2581AA	GCA 900167155	1121868	504469	Enterovibrio nigricans DSM 22720	'Enterovibrio_nigricans'
1675	Hug2582AA	GCA 900167165	1121270	285110	Carboxydocella sporoproducens DSM 16521	'Carboxydocella_sporoproducens'
1676	Hug2583AA	GCA 900167175	199709	199709	Plantibacter cousiniae	'Plantibacter_cousiniae'
1677	Hug2584AA	GCA 900167185	142842	142842	Selenihalanaerobacter shriftii	'Selenihalanaerobacter_shriftii'
1678	Hug2585AA	GCA 900167195	1123015	287	Pseudomonas aeruginosa DSM 50071 = NBRC 12689	'Pseudomonas_aeruginosa'
1679	Hug2586AA	GCA 900167205	290054	290054	Eubacterium coprostanoligenes	'Eubacterium_coprostanoligenes'
1680	Hug2587AA	GCA 900167215	39498	39498	Eubacterium yurii	'Eubacterium_yurii'
1681	Hug2588AA	GCA 900167225	393921	393921	Porphyromonas crevioricanis	'Porphyromonas_crevioricanis'
1682	Hug258AA	GCA 900091735	1839760	1839760	Streptomyces sp di50b	'Streptomyces_sp'
1683	Hug2590AA	GCA 900167235	1121405	897	Desulfococcus multivorans DSM 2059	'Desulfococcus_multivorans'
1684	Hug2591AA	GCA 900167245	1122148	53444	Lactobacillus lindneri DSM 20690 = JCM 11027	'Lactobacillus_lindneri'
1685	Hug2592AA	GCA 900167255	92487	92487	Thiothrix eikelboomii	'Thiothrix_eikelboomii'
1686	Hug2593AA	GCA 900167265	1513	1513	Clostridium tetani	'Clostridium_tetani'
1687	Hug2594AA	GCA 900167275	180163	180163	Cetobacterium ceti	'Cetobacterium_ceti'
1688	Hug2595AA	GCA 900167285	445973	261299	Intestinibacter bartlettii DSM 16795	'Intestinibacter_bartlettii'
1689	Hug2596AA	GCA 900167295	553	553	Pantoea ananatis	'Pantoea_ananatis'
1690	Hug2597AA	GCA 900167305	1121911	218205	Garciella nitratireducens DSM 15102	'Garciella_nitratireducens'
1691	Hug2599AA	GCA 900167325	1122219	39029	Megasphaera cerevisiae DSM 20462	'Megasphaera_cerevisiae'
1692	Hug259AA	GCA 900091745	1839769	1839769	Streptomyces sp DpondAA D4	'Streptomyces_sp'
1693	Hug25AA	GCA 002883475	2070638	2070638	Pseudomonas sp FW305 53	'Pseudomonas_sp'
1694	Hug2600AA	GCA 001180185	198252	198252	Candidatus Pelagibacter ubique	'Candidatus_Pelagibacter_ubique'
1695	Hug2601AA	GCA 900167335	263852	263852	Pilibacter termitis	'Pilibacter_termitis'
1696	Hug2602AA	GCA 900167345	1123491	675	Vibrio cincinnatiensis DSM 19608	'Vibrio_cincinnatiensis'
1697	Hug2603AA	GCA 900167355	36874	36874	Porphyromonas cangingivalis	'Porphyromonas_cangingivalis'
1698	Hug2604AA	GCA 900167365	1881059	1881059	Aurantimonas sp USBA 369	'Aurantimonas_sp'
1699	Hug2605AA	GCA 900167375	118967	118967	Anaerorhabdus furcosa	'Anaerorhabdus_furcosa'
1700	Hug2606AA	GCA 900167385	28136	28136	Prevotella oulorum	'Prevotella_oulorum'
1701	Hug2608AA	GCA 900167405	1121925	136093	Globicatella sulfidifaciens DSM 15739	'Globicatella_sulfidifaciens'
1702	Hug2609AA	GCA 900167415	28122	28122	Fibrobacter intestinalis	'Fibrobacter_intestinalis'
1703	Hug2610AA	GCA 900167425	549	549	Pantoea agglomerans	'Pantoea_agglomerans'
1704	Hug2612AA	GCA 900167435	1122192	531310	Marinactinospora thermotolerans DSM 45154	'Marinactinospora_thermotolerans'
1705	Hug2613AA	GCA 900167445	36842	36842	Maledivibacter halophilus	'Maledivibacter_halophilus'
1706	Hug2615AA	GCA 900167465	115783	115783	Geobacter thiogenes	'Geobacter_thiogenes'
1707	Hug2616AA	GCA 900167475	1736691	1736691	Aeromicrobium choanae	'Aeromicrobium_choanae'
1708	Hug2617AA	GCA 900167505	1881060	1881060	Clostridium sp USBA 49	'Clostridium_sp'
1709	Hug2618AA	GCA 900167515	759851	759851	Sporosarcina newyorkensis	'Sporosarcina_newyorkensis'
1710	Hug2619AA	GCA 900167525	526729	526729	Krasilnikoviella flava	'Krasilnikoviella_flava'
1711	Hug2620AA	GCA 900167535	48467	48467	Prosthecobacter debontii	'Prosthecobacter_debontii'
1712	Hug2621AA	GCA 900167545	123316	123316	Agreia sp VKM Ac 2052	'Agreia_sp'
1713	Hug2623AA	GCA 900167555	745368	745368	Gemmiger formicilis	'Gemmiger_formicilis'
1714	Hug2624AA	GCA 900167565	428993	428993	Pseudoxanthomonas indica	'Pseudoxanthomonas_indica'
1715	Hug2625AA	GCA 900167575	123320	123320	Okibacterium fritillariae	'Okibacterium_fritillariae'
1716	Hug2626AA	GCA 900167605	1147123	1147123	Caloramator quimbayensis	'Caloramator_quimbayensis'
1717	Hug2627AA	GCA 900167635	359110	359110	Pseudomonas extremaustralis	'Pseudomonas_extremaustralis'
1718	Hug2628AA	GCA 900167885	1680467	1680467	Lysinibacillus sp AC 3	'Lysinibacillus_sp'
1719	Hug2629AA	GCA 900167895	1945890	1945890	Bacteroidales bacterium WCE2004	'Bacteroidales_bacterium'
1720	Hug262AA	GCA 900091775	1758151	1758151	Streptomyces sp ScaeMP e83	'Streptomyces_sp'
1721	Hug2630AA	GCA 900167905	619805	619805	Soonwooa buanensis	'Soonwooa_buanensis'
1722	Hug2631AA	GCA 900167915	439228	439228	Sphingomonas histidinilytica	'Sphingomonas_histidinilytica'
1723	Hug2632AA	GCA 900167925	1945891	1945891	Bacteroidales bacterium WCE2008	'Bacteroidales_bacterium'
1724	Hug2634AA	GCA 900167935	561365	561365	Maribacter arcticus	'Maribacter_arcticus'
1725	Hug2635AA	GCA 900167945	651661	651661	Dyadobacter psychrophilus	'Dyadobacter_psychrophilus'
1726	Hug2636AA	GCA 900167965	1144309	1144309	Burkholderia sp BT03	'Burkholderia_sp'
1727	Hug2637AA	GCA 900167975	688867	688867	Ohtaekwangia koreensis	'Ohtaekwangia_koreensis'
1728	Hug2638AA	GCA 900167985	303	303	Pseudomonas putida	'Pseudomonas_putida'
1729	Hug2639AA	GCA 900167995	1283288	1283288	Luteibacter sp 22Crub2 1	'Luteibacter_sp'
1730	Hug263AA	GCA 900091785	1838282	1838282	Streptomyces sp BvitLS 983	'Streptomyces_sp'
1731	Hug2640AA	GCA 900168005	1507287	1507287	Sphingopyxis flava	'Sphingopyxis_flava'
1732	Hug2641AA	GCA 900168015	572036	572036	Pedobacter luteus	'Pedobacter_luteus'
1733	Hug2642AA	GCA 900168025	745369	745369	Acetoanaerobium noterae	'Acetoanaerobium_noterae'
1734	Hug2643AA	GCA 900168035	505249	505249	Arcobacter marinus	'Arcobacter_marinus'
1735	Hug2644AA	GCA 001180265	1219	1219	Prochlorococcus marinus	'Prochlorococcus_marinus'
1736	Hug2645AA	GCA 000276105	979221	1282	Staphylococcus epidermidis NIH05001	'Staphylococcus_epidermidis'
1737	Hug2646AA	GCA 900168045	241145	241145	Salegentibacter holothuriorum	'Salegentibacter_holothuriorum'
1738	Hug2647AA	GCA 900168055	623280	623280	Parapedobacter luteus	'Parapedobacter_luteus'
1739	Hug2648AA	GCA 900168065	393003	393003	Chitinophaga ginsengisegetis	'Chitinophaga_ginsengisegetis'
1740	Hug2649AA	GCA 900168075	1882791	1882791	Burkholderia sp CF099	'Burkholderia_sp'
1741	Hug264AA	GCA 900091795	1839775	1839775	Streptomyces sp Termitarium T10T 6	'Streptomyces_sp'
1742	Hug2651AA	GCA 900168095	287	287	Pseudomonas aeruginosa	'Pseudomonas_aeruginosa'
1743	Hug2652AA	GCA 900168115	447422	447422	Salegentibacter salinarum	'Salegentibacter_salinarum'
1744	Hug2653AA	GCA 900168125	1513896	1513896	Sphingobacterium nematocida	'Sphingobacterium_nematocida'
1745	Hug2654AA	GCA 900168135	1279029	1279029	Arthrobacter sp 49Tsu3 1M3	'Arthrobacter_sp'
1746	Hug2656AA	GCA 001180285	1219	1219	Prochlorococcus marinus	'Prochlorococcus_marinus'
1747	Hug2657AA	GCA 900168155	1037355	1037355	Parabacteroides chartae	'Parabacteroides_chartae'
1748	Hug2658AA	GCA 900168165	889453	889453	Alkalitalea saponilacus	'Alkalitalea_saponilacus'
1749	Hug2659AA	GCA 900168175	1882798	1882798	Burkholderia sp YR277	'Burkholderia_sp'
1750	Hug2660AA	GCA 900168185	497725	497725	Kosakonia oryzae	'Kosakonia_oryzae'
1751	Hug2661AA	GCA 900168195	53254	53254	Bosea thiooxidans	'Bosea_thiooxidans'
1752	Hug2662AA	GCA 900168205	246	246	Chryseobacterium balustinum	'Chryseobacterium_balustinum'
1753	Hug2663AA	GCA 900168225	1279032	1279032	Arthrobacter sp 31Cvi3 1E	'Arthrobacter_sp'
1754	Hug2664AA	GCA 900168235	1898203	1898203	Lachnospiraceae bacterium	'Lachnospiraceae_bacterium'
1755	Hug2665AA	GCA 900168265	435906	435906	Salegentibacter salarius	'Salegentibacter_salarius'
1756	Hug2666AA	GCA 900168275	1938744	1938744	Bacillus sp V 88	'Bacillus_sp'
1757	Hug2667AA	GCA 001180305	1219	1219	Prochlorococcus marinus	'Prochlorococcus_marinus'
1758	Hug2669AA	GCA 900168295	1938741	1938741	Arthrobacter sp P2b	'Arthrobacter_sp'
1759	Hug2670AA	GCA 900168305	1938794	1938794	Paenibacillus sp RU5A	'Paenibacillus_sp'
1760	Hug2671AA	GCA 900168315	1566259	1566259	Enterobacter sp NFR05	'Enterobacter_sp'
1761	Hug2672AA	GCA 900168325	428990	428990	Novosphingobium mathurense	'Novosphingobium_mathurense'
1762	Hug2673AA	GCA 900168345	28447	28447	Clavibacter michiganensis	'Clavibacter_michiganensis'
1763	Hug2674AA	GCA 900168355	1907306	1907306	Bacillus sp RUTrin4	'Bacillus_sp'
1764	Hug2675AA	GCA 900169785	50338	50338	Rhizobium sullae	'Rhizobium_sullae'
1765	Hug2676AA	GCA 900175965	643560	42256	Rubrobacter radiotolerans DSM 5868	'Rubrobacter_radiotolerans'
1766	Hug2677AA	GCA 900176005	698762	161154	Thermanaeromonas toyohensis ToBE	'Thermanaeromonas_toyohensis'
1767	Hug2678AA	GCA 001180325	1219	1219	Prochlorococcus marinus	'Prochlorococcus_marinus'
1768	Hug2679AA	GCA 900176035	656914	83661	Desulfonispora thiosulfatigenes DSM 11270	'Desulfonispora_thiosulfatigenes'
1769	Hug267AA	GCA 900091815	1839777	1839777	Streptomyces sp DfronAA 171	'Streptomyces_sp'
1770	Hug2680AA	GCA 900176045	1069081	269259	Nitratiruptor tergarcus DSM 16512	'Nitratiruptor_tergarcus'
1771	Hug2681AA	GCA 900176075	1122938	761	Pasteurella testudinis DSM 23072	'Pasteurella_testudinis'
1772	Hug2682AA	GCA 900176115	573058	1258	Peptoniphilus asaccharolyticus DSM 20463	'Peptoniphilus_asaccharolyticus'
1773	Hug2683AA	GCA 900176135	645990	89967	Hymenobacter roseosalivarius DSM 11622	'Hymenobacter_roseosalivarius'
1774	Hug2684AA	GCA 900176145	929705	28034	Sulfobacillus thermosulfidooxidans DSM 9293	'Sulfobacillus_thermosulfidooxidans'
1775	Hug2685AA	GCA 900176155	39791	39791	Corynebacterium glucuronolyticum	'Corynebacterium_glucuronolyticum'
1776	Hug2686AA	GCA 900176165	695939	309885	Deinococcus hopiensis KR 140	'Deinococcus_hopiensis'
1777	Hug2687AA	GCA 900176265	33922	33922	Mycoplasma agassizii	'Mycoplasma_agassizii'
1778	Hug2688AA	GCA 900176275	1121001	1121000	Andreprevotia lacus DSM 23236	'Andreprevotia_lacus'
1779	Hug2689AA	GCA 001182765	29410	29410	Synechococcus sp WH 8103	'Synechococcus_sp'
1780	Hug268AA	GCA 900091825	1839776	1839776	Streptomyces sp SolWspMP sol7th	'Streptomyces_sp'
1781	Hug2690AA	GCA 900176285	1121390	109258	Desulfacinum hydrothermale DSM 13146	'Desulfacinum_hydrothermale'
1782	Hug2691AA	GCA 900176295	28898	28898	Campylobacter helveticus	'Campylobacter_helveticus'
1783	Hug2692AA	GCA 900176305	1121291	91624	Clostridium acidisoli DSM 12555	'Clostridium_acidisoli'
1784	Hug2693AA	GCA 900176315	1500293	1500293	Chryseobacterium sp YR221	'Chryseobacterium_sp'
1785	Hug2694AA	GCA 900176325	371602	371602	Aerococcus suis	'Aerococcus_suis'
1786	Hug2695AA	GCA 900176335	1122930	100176	Papillibacter cinnamivorans DSM 12816	'Papillibacter_cinnamivorans'
1787	Hug2696AA	GCA 900176345	1907415	1907415	Rhizobium sp RU36D	'Rhizobium_sp'
1788	Hug2697AA	GCA 900176355	112901	112901	Sporomusa malonica	'Sporomusa_malonica'
1789	Hug2698AA	GCA 900176365	1121400	2298	Desulfobacterium vacuolatum DSM 3385	'Desulfobacterium_vacuolatum'
1790	Hug2699AA	GCA 900176375	692418	692418	Reichenbachiella faecimaris	'Reichenbachiella_faecimaris'
1791	Hug269AA	GCA 900091835	1839772	1839772	Streptomyces sp PpalLS 921	'Streptomyces_sp'
1792	Hug2700AA	GCA 001182895	1664276	1664276	Dyella like sp DHo	'Dyella_like'
1793	Hug2701AA	GCA 900176385	857417	857417	Janibacter indicus	'Janibacter_indicus'
1794	Hug2702AA	GCA 900176395	1938756	1938756	Novosphingobium sp B1	'Novosphingobium_sp'
1795	Hug2703AA	GCA 900176405	1938817	1938817	Polynucleobacter sp VK13	'Polynucleobacter_sp'
1796	Hug2704AA	GCA 900176415	504486	504486	Cellulophaga tyrosinoxydans	'Cellulophaga_tyrosinoxydans'
1797	Hug2705AA	GCA 900176425	1434700	1434700	Moheibacter sediminis	'Moheibacter_sediminis'
1798	Hug2706AA	GCA 900176435	1122961	46632	Picrophilus oshimae DSM 9789	'Picrophilus_oshimae'
1799	Hug2707AA	GCA 900176445	1261630	1261630	Pseudomonas sp URIL14HWK12 I5	'Pseudomonas_sp'
1800	Hug2708AA	GCA 900176455	1938743	1938743	Bacillus sp JKS001846	'Bacillus_sp'
1801	Hug2709AA	GCA 900176465	937218	937218	Fulvimarina manganoxydans	'Fulvimarina_manganoxydans'
1802	Hug270AA	GCA 900091845	1838281	1838281	Streptomyces sp SolWspMP 5a 2	'Streptomyces_sp'
1803	Hug2710AA	GCA 900176475	441103	441103	Tropicibacter naphthalenivorans	'Tropicibacter_naphthalenivorans'
1804	Hug2711AA	GCA 001188025	1639	1639	Listeria monocytogenes	'Listeria_monocytogenes'
1805	Hug2712AA	GCA 900176485	1387277	1387277	Pseudooceanicola flagellatus	'Pseudooceanicola_flagellatus'
1806	Hug2713AA	GCA 900176495	1898207	1898207	Clostridiales bacterium	'Clostridiales_bacterium'
1807	Hug2714AA	GCA 900176505	475255	475255	Pedobacter nyackensis	'Pedobacter_nyackensis'
1808	Hug2715AA	GCA 900176515	2030	2030	Kibdelosporangium aridum	'Kibdelosporangium_aridum'
1809	Hug2716AA	GCA 900176525	40571	40571	Lentzea albidocapillata	'Lentzea_albidocapillata'
1810	Hug2717AA	GCA 900176535	151894	151894	Pedobacter africanus	'Pedobacter_africanus'
1811	Hug2718AA	GCA 900176545	1898205	1898205	Ruminococcaceae bacterium	'Ruminococcaceae_bacterium'
1812	Hug271AA	GCA 900091855	1839759	1839759	Streptomyces sp DvalAA 14	'Streptomyces_sp'
1813	Hug2720AA	GCA 900176595	758820	280473	Aquiflexum balticum DSM 16537	'Aquiflexum_balticum'
1814	Hug2721AA	GCA 900177245	1891671	1891671	Rathayibacter oskolensis	'Rathayibacter_oskolensis'
1815	Hug2722AA	GCA 001188035	670	670	Vibrio parahaemolyticus	'Vibrio_parahaemolyticus'
1816	Hug2723AA	GCA 900177255	1305826	1305826	Streptomyces sp Amel2xC10	'Streptomyces_sp'
1817	Hug2724AA	GCA 900177265	935846	343517	Paenibacillus barengoltzii J12	'Paenibacillus_barengoltzii'
1818	Hug2725AA	GCA 900177275	1123014	451637	Pseudogulbenkiania subflava DSM 22618	'Pseudogulbenkiania_subflava'
1819	Hug2726AA	GCA 900177285	903526	903526	Paenibacillus sp J6	'Paenibacillus_sp'
1820	Hug2727AA	GCA 900177295	560819	1321365	Tistlia consotensis USBA 355	'Tistlia_consotensis'
1821	Hug2728AA	GCA 900177305	1378089	1378089	Bacillus sp CC120222 01	'Bacillus_sp'
1822	Hug2729AA	GCA 900177315	1265486	1265486	Pseudomonas sp LAMO17WK12 I1	'Pseudomonas_sp'
1823	Hug272AA	GCA 900091865	1839761	1839761	Streptomyces sp DvalAA 19	'Streptomyces_sp'
1824	Hug2730AA	GCA 900177325	536018	536018	Mesorhizobium australicum	'Mesorhizobium_australicum'
1825	Hug2731AA	GCA 900177335	1049583	1049583	Kocuria indica	'Kocuria_indica'
1826	Hug2732AA	GCA 900177345	1513793	1513793	Pseudobacteriovorax antillogorgiicola	'Pseudobacteriovorax_antillogorgiicola'
1827	Hug2733AA	GCA 001188045	1639	1639	Listeria monocytogenes	'Listeria_monocytogenes'
1828	Hug2735AA	GCA 900177365	1938863	1938863	Synechococcus sp OG1	'Synechococcus_sp'
1829	Hug2736AA	GCA 900177375	1519643	1519643	Desulfovibrio sp K3S	'Desulfovibrio_sp'
1830	Hug2739AA	GCA 900177405	941907	941907	Sphingomonas indica	'Sphingomonas_indica'
1831	Hug273AA	GCA 900091875	1839778	1839778	Streptomyces sp BpilaLS 43	'Streptomyces_sp'
1832	Hug2740AA	GCA 900177415	464029	464029	Rhizobium oryzae	'Rhizobium_oryzae'
1833	Hug2741AA	GCA 900177425	1313296	683737	Paenibacillus uliginis N3 975	'Paenibacillus_uliginis'
1834	Hug2742AA	GCA 900177435	1304903	1304903	Alteromonadaceae bacterium Bs31	'Alteromonadaceae_bacterium'
1835	Hug2743AA	GCA 900177445	550	550	Enterobacter cloacae	'Enterobacter_cloacae'
1836	Hug2744AA	GCA 001188055	623	623	Shigella flexneri	'Shigella_flexneri'
1837	Hug2745AA	GCA 900177455	523843	39664	Methanohalophilus portucalensis FDF 1	'Methanohalophilus_portucalensis'
1838	Hug2746AA	GCA 900177465	28094	28094	Paraburkholderia caryophylli	'Paraburkholderia_caryophylli'
1839	Hug2747AA	GCA 900177475	193	193	Azospirillum lipoferum	'Azospirillum_lipoferum'
1840	Hug2748AA	GCA 900177485	1388755	1388755	Candidatus Pelagibacter sp HIMB1321	'Candidatus_Pelagibacter'
1841	Hug2749AA	GCA 900177495	903523	1710	Cellulosimicrobium cellulans J1	'Cellulosimicrobium_cellulans'
1842	Hug274AA	GCA 900091885	1839779	1839779	Streptomyces sp ScaeMP 6W	'Streptomyces_sp'
1843	Hug2750AA	GCA 900177505	1265481	1265481	Pseudomonas sp LAIL14HWK12 I11	'Pseudomonas_sp'
1844	Hug2751AA	GCA 900177515	286727	286727	Azospirillum oryzae	'Azospirillum_oryzae'
1845	Hug2752AA	GCA 900177525	1305834	1305834	Pseudomonas sp URMO17WK12 I5	'Pseudomonas_sp'
1846	Hug2753AA	GCA 900177535	1402861	1402861	Bacillus filamentosus	'Bacillus_filamentosus'
1847	Hug2754AA	GCA 900177545	1162418	1162418	Maritimibacter sp HL 12	'Maritimibacter_sp'
1848	Hug2756AA	GCA 000276125	979220	1282	Staphylococcus epidermidis NIH05005	'Staphylococcus_epidermidis'
1849	Hug2757AA	GCA 900177615	150123	150123	Plantibacter flavus	'Plantibacter_flavus'
1850	Hug2758AA	GCA 900177625	561061	561061	Sphingobacterium psychroaquaticum	'Sphingobacterium_psychroaquaticum'
1851	Hug2759AA	GCA 900177635	935850	935850	Paracoccus sp J56	'Paracoccus_sp'
1852	Hug275AA	GCA 900091895	1839767	1839767	Streptomyces sp IgraMP 1	'Streptomyces_sp'
1853	Hug2760AA	GCA 900177645	188872	188872	Arenibacter troitsensis	'Arenibacter_troitsensis'
1854	Hug2761AA	GCA 900177655	1096929	1096929	Devosia lucknowensis	'Devosia_lucknowensis'
1855	Hug2762AA	GCA 900177665	1028	1028	Marivirga sericea	'Marivirga_sericea'
1856	Hug2763AA	GCA 900177675	1882763	1882763	Bacillus sp OV166	'Bacillus_sp'
1857	Hug2764AA	GCA 900177685	150121	150121	Agreia pratensis	'Agreia_pratensis'
1858	Hug2765AA	GCA 900177695	903528	1829	Rhodococcus rhodochrous J3	'Rhodococcus_rhodochrous'
1859	Hug2768AA	GCA 900177715	1316679	1316679	Altererythrobacter xiamenensis	'Altererythrobacter_xiamenensis'
1860	Hug2769AA	GCA 900177725	1515439	1515439	Paraburkholderia susongensis	'Paraburkholderia_susongensis'
1861	Hug276AA	GCA 000501815	1408846	29519	Borreliella garinii IPT120	'Borreliella_garinii'
1862	Hug2770AA	GCA 900177735	561720	561720	Dethiosulfovibrio salsuginis	'Dethiosulfovibrio_salsuginis'
1863	Hug2771AA	GCA 900177745	1610489	1610489	Corynebacterium pollutisoli	'Corynebacterium_pollutisoli'
1864	Hug2772AA	GCA 900177755	429001	429001	Sphingopyxis ummariensis	'Sphingopyxis_ummariensis'
1865	Hug2773AA	GCA 900177765	1938889	1938889	Agreia sp VKM Ac 1783	'Agreia_sp'
1866	Hug2774AA	GCA 900177775	1323738	1323738	Idiomarina planktonica	'Idiomarina_planktonica'
1867	Hug2775AA	GCA 900177785	1566286	1566286	Cedecea sp NFIX57	'Cedecea_sp'
1868	Hug2776AA	GCA 900177795	199708	199708	Plantibacter elymi	'Plantibacter_elymi'
1869	Hug2777AA	GCA 900177805	1896204	1896204	Fibrobacter sp UWB13	'Fibrobacter_sp'
1870	Hug2778AA	GCA 001188135	670	670	Vibrio parahaemolyticus	'Vibrio_parahaemolyticus'
1871	Hug2779AA	GCA 900177815	1852522	1852522	Paenibacillus aquistagni	'Paenibacillus_aquistagni'
1872	Hug2785AA	GCA 900184795	1979370	1979370	Magnetospirillum sp 15 1	'Magnetospirillum_sp'
1873	Hug2786AA	GCA 900187365	1074	1074	Rhodoblastus acidophilus	'Rhodoblastus_acidophilus'
1874	Hug2787AA	GCA 900187375	89968	89968	Hymenobacter gelipurpurascens	'Hymenobacter_gelipurpurascens'
1875	Hug2789AA	GCA 001188155	59205	28901	Salmonella enterica subsp houtenae	'Salmonella_enterica_subsp_houtenae'
1876	Hug278AA	GCA 900091955	1839774	1839774	Streptomyces sp Ncost T10 10d	'Streptomyces_sp'
1877	Hug2790AA	GCA 900187395	592308	592308	Kytococcus aerolatus	'Kytococcus_aerolatus'
1878	Hug2791AA	GCA 900187405	1277350	1277350	Geobacter sp DSM 9736	'Geobacter_sp'
1879	Hug2792AA	GCA 900187875	2049319	2049319	Polynucleobacter victoriensis	'Polynucleobacter_victoriensis'
1880	Hug2793AA	GCA 900187885	877466	1495650	Thermoflexus hugenholtzii JAD2	'Thermoflexus_hugenholtzii'
1881	Hug2794AA	GCA 900187905	1259802	1259802	Pseudomonas sp LAIL14HWK12 I4	'Pseudomonas_sp'
1882	Hug2795AA	GCA 900187915	1265489	1265489	Pseudomonas sp URIL14HWK12 I8	'Pseudomonas_sp'
1883	Hug2796AA	GCA 900187925	1157641	1157641	Streptomyces sp PgraA7	'Streptomyces_sp'
1884	Hug2797AA	GCA 900187945	1963835	1963835	Arboricoccus pini	'Arboricoccus_pini'
1885	Hug2798AA	GCA 900187955	1378088	1378088	Stenotrophomonas sp CC120222 04	'Stenotrophomonas_sp'
1886	Hug2799AA	GCA 900187965	1761785	1761785	Flavobacterium sp ov086	'Flavobacterium_sp'
1887	Hug279AA	GCA 900091965	1839773	1839773	Streptomyces sp Ncost T6T 2b	'Streptomyces_sp'
1888	Hug2802AA	GCA 900187985	551994	551994	Methylobacillus rhizosphaerae	'Methylobacillus_rhizosphaerae'
1889	Hug2803AA	GCA 900187995	1177574	1177574	Prevotella jejuni	'Prevotella_jejuni'
1890	Hug2804AA	GCA 900188005	52697	52697	Actinoplanes regularis	'Actinoplanes_regularis'
1891	Hug2805AA	GCA 900188015	1884374	1884374	Stenotrophomonas sp YR347	'Stenotrophomonas_sp'
1892	Hug2806AA	GCA 900188025	1938746	1938746	Blastococcus sp DSM 44272	'Blastococcus_sp'
1893	Hug2807AA	GCA 900188035	1608407	1608407	Puniceibacterium sediminis	'Puniceibacterium_sediminis'
1894	Hug2808AA	GCA 900188045	935700	935700	Jannaschia aquimarina	'Jannaschia_aquimarina'
1895	Hug280AA	GCA 900091975	1839765	1839765	Streptomyces sp LamerLS 31b	'Streptomyces_sp'
1896	Hug2810AA	GCA 900188065	63740	63740	Halorubrum vacuolatum	'Halorubrum_vacuolatum'
1897	Hug2811AA	GCA 001188955	1894	1894	Kitasatospora aureofaciens	'Kitasatospora_aureofaciens'
1898	Hug2812AA	GCA 900188075	335819	335819	Halorubrum chaoviator	'Halorubrum_chaoviator'
1899	Hug2813AA	GCA 900188085	474952	474952	Granulicella rosea	'Granulicella_rosea'
1900	Hug2814AA	GCA 900188095	1688639	1688639	Noviherbaspirillum humi	'Noviherbaspirillum_humi'
1901	Hug2815AA	GCA 900188105	134959	134959	Actinomadura mexicana	'Actinomadura_mexicana'
1902	Hug2816AA	GCA 900188115	664784	664784	Haloechinothrix alba	'Haloechinothrix_alba'
1903	Hug2817AA	GCA 900188125	398843	398843	Rhodococcus kyotonensis	'Rhodococcus_kyotonensis'
1904	Hug2819AA	GCA 900188145	312168	312168	Anaerovirgula multivorans	'Anaerovirgula_multivorans'
1905	Hug2820AA	GCA 900188155	298908	298908	Pseudomonas segetis	'Pseudomonas_segetis'
1906	Hug2821AA	GCA 900188165	861865	861865	Sphingomonas laterariae	'Sphingomonas_laterariae'
1907	Hug2822AA	GCA 001199495	1664275	1664275	Mycoplasma sp HU2014	'Mycoplasma_sp'
1908	Hug2823AA	GCA 900188175	1610492	1610492	Pontibacter ummariensis	'Pontibacter_ummariensis'
1909	Hug2824AA	GCA 900188185	436663	436663	Sphingopyxis indica	'Sphingopyxis_indica'
1910	Hug2826AA	GCA 900188205	1137994	1137994	Geodermatophilus saharensis	'Geodermatophilus_saharensis'
1911	Hug2827AA	GCA 900188215	1855307	1855307	Tardiphaga sp OK246	'Tardiphaga_sp'
1912	Hug2828AA	GCA 900188225	147047	147047	Desulfovibrio mexicanus	'Desulfovibrio_mexicanus'
1913	Hug2829AA	GCA 900188235	1109740	1109740	Lutibacter agarilyticus	'Lutibacter_agarilyticus'
1914	Hug282AA	GCA 900091995	1839780	1839780	Streptomyces sp MnatMP M17	'Streptomyces_sp'
1915	Hug2830AA	GCA 900188245	1500549	1500549	Belliella buryatensis	'Belliella_buryatensis'
1916	Hug2831AA	GCA 900188255	1411120	1411120	Hymenobacter mucosus	'Hymenobacter_mucosus'
1917	Hug2832AA	GCA 900188265	418630	418630	Rhodobacter megalophilus	'Rhodobacter_megalophilus'
1918	Hug2833AA	GCA 001266755	1696072	1696072	Microbacterium sp CGR1	'Microbacterium_sp'
1919	Hug2834AA	GCA 900188275	1627892	1627892	Dokdonia pacifica	'Dokdonia_pacifica'
1920	Hug2835AA	GCA 900188285	46680	46680	Pseudomonas nitroreducens	'Pseudomonas_nitroreducens'
1921	Hug2836AA	GCA 900188295	1214787	1214787	Paracoccus sediminis	'Paracoccus_sediminis'
1922	Hug2837AA	GCA 900188305	1907312	1907312	Azospirillum sp RU37A	'Azospirillum_sp'
1923	Hug2838AA	GCA 900188315	1761794	1761794	Marinobacter sp es 042	'Marinobacter_sp'
1924	Hug2839AA	GCA 900188325	447679	447679	Ekhidna lutea	'Ekhidna_lutea'
1925	Hug283AA	GCA 900092005	697328	697328	Streptomyces sp Cmuel A718b	'Streptomyces_sp'
1926	Hug2840AA	GCA 900188335	1031541	1031541	Tropicimonas sediminicola	'Tropicimonas_sediminicola'
1927	Hug2841AA	GCA 900188345	106412	106412	Streptosporangium subroseum	'Streptosporangium_subroseum'
1928	Hug2842AA	GCA 900188355	691689	691689	Lutibacter flavus	'Lutibacter_flavus'
1929	Hug2844AA	GCA 001275345	71999	71999	Kocuria palustris	'Kocuria_palustris'
1930	Hug2845AA	GCA 900188375	1564159	1564159	Geodermatophilus pulveris	'Geodermatophilus_pulveris'
1931	Hug2847AA	GCA 900188395	240169	240169	Desulfurobacterium atlanticum	'Desulfurobacterium_atlanticum'
1932	Hug2848AA	GCA 900188405	235986	235986	Streptomyces glauciniger	'Streptomyces_glauciniger'
1933	Hug2849AA	GCA 900188415	228956	228956	Maribacter sedimenticola	'Maribacter_sedimenticola'
1934	Hug284AA	GCA 900092015	1839768	1839768	Streptomyces sp MnatMP M27	'Streptomyces_sp'
1935	Hug2850AA	GCA 900188425	74033	74033	Antarctobacter heliothermus	'Antarctobacter_heliothermus'
1936	Hug2851AA	GCA 900188435	1761795	1761795	Marinobacter sp es 048	'Marinobacter_sp'
1937	Hug2852AA	GCA 900188445	240840	240840	Actinomadura meyerae	'Actinomadura_meyerae'
1938	Hug2854AA	GCA 900188465	1945885	1945885	Micrococcales bacterium KH10	'Micrococcales_bacterium'
1939	Hug2855AA	GCA 001294465	1354267	158849	Moellerella wisconsensis ATCC 35017	'Moellerella_wisconsensis'
1940	Hug2856AA	GCA 900188475	1279030	1279030	Agrobacterium sp 719 389	'Agrobacterium_sp'
1941	Hug2857AA	GCA 900188485	560556	560556	Asanoa hainanensis	'Asanoa_hainanensis'
1942	Hug2858AA	GCA 900188495	1882762	1882762	Bacillus sp OK838	'Bacillus_sp'
1943	Hug2859AA	GCA 900197575	1229165	1229165	Acinetobacter apis	'Acinetobacter_apis'
1944	Hug285AA	GCA 900092135	1577474	1577474	Raineyella antarctica	'Raineyella_antarctica'
1945	Hug2860AA	GCA 900197635	979	979	Cellulophaga lytica	'Cellulophaga_lytica'
1946	Hug2861AA	GCA 900199185	1141890	1141890	Sphingomonas guangdongensis	'Sphingomonas_guangdongensis'
1947	Hug2862AA	GCA 900199195	184748	184748	Paracoccus seriniphilus	'Paracoccus_seriniphilus'
1948	Hug2863AA	GCA 900199205	1938835	1938835	Streptomyces sp 1331 2	'Streptomyces_sp'
1949	Hug2864AA	GCA 900199215	1519374	1519374	Amphiplicatus metriothermophilus	'Amphiplicatus_metriothermophilus'
1950	Hug2865AA	GCA 900199385	1898207	1898207	Clostridiales bacterium	'Clostridiales_bacterium'
1951	Hug2867AA	GCA 000276145	979219	1282	Staphylococcus epidermidis NIHLM001	'Staphylococcus_epidermidis'
1952	Hug2868AA	GCA 900199505	1945888	1945888	Ruaniaceae bacterium KH17	'Ruaniaceae_bacterium'
1953	Hug2869AA	GCA 900199525	1282	1282	Staphylococcus epidermidis	'Staphylococcus_epidermidis'
1954	Hug286AA	GCA 900094545	411945	411945	Rhizobium miluonense	'Rhizobium_miluonense'
1955	Hug2870AA	GCA 900199555	1945887	1945887	Prevotellaceae bacterium MN60	'Prevotellaceae_bacterium'
1956	Hug2871AA	GCA 900199575	1335	1335	Streptococcus equinus	'Streptococcus_equinus'
1957	Hug2872AA	GCA 900199595	1898203	1898203	Lachnospiraceae bacterium	'Lachnospiraceae_bacterium'
1958	Hug2873AA	GCA 900199615	1282	1282	Staphylococcus epidermidis	'Staphylococcus_epidermidis'
1959	Hug2875AA	GCA 900205755	1938814	1938814	Polynucleobacter meluiroseus	'Polynucleobacter_meluiroseus'
1960	Hug2876AA	GCA 900205785	1351	1351	Enterococcus faecalis	'Enterococcus_faecalis'
1961	Hug2877AA	GCA 900205795	1282	1282	Staphylococcus epidermidis	'Staphylococcus_epidermidis'
1962	Hug2878AA	GCA 001305655	1604004	1604004	Halanaeroarchaeum sulfurireducens	'Halanaeroarchaeum_sulfurireducens'
1963	Hug2879AA	GCA 900205805	1351	1351	Enterococcus faecalis	'Enterococcus_faecalis'
1964	Hug2880AA	GCA 900205815	1282	1282	Staphylococcus epidermidis	'Staphylococcus_epidermidis'
1965	Hug2885AA	GCA 900205865	1550240	1550240	Thermoanaerobacterium sp RBIITD	'Thermoanaerobacterium_sp'
1966	Hug2886AA	GCA 900206255	1938861	1938861	Streptomyces sp TLI 55	'Streptomyces_sp'
1967	Hug2887AA	GCA 900206265	44577	44577	Nitrosomonas ureae	'Nitrosomonas_ureae'
1968	Hug2888AA	GCA 900207575	439529	439529	Rhodobacter ovatus	'Rhodobacter_ovatus'
1969	Hug2889AA	GCA 001314305	128780	128780	Stenotrophomonas acidaminiphila	'Stenotrophomonas_acidaminiphila'
1970	Hug288AA	GCA 900094555	52131	52131	Rhizobium hainanense	'Rhizobium_hainanense'
1971	Hug2890AA	GCA 900207585	1448271	1448271	Bacillus oleivorans	'Bacillus_oleivorans'
1972	Hug2891AA	GCA 900207595	1919	1919	Streptomyces microflavus	'Streptomyces_microflavus'
1973	Hug2892AA	GCA 900215125	1882814	1882814	Rhodococcus sp OK270	'Rhodococcus_sp'
1974	Hug2893AA	GCA 900215135	1873884	1873884	Burkholderia sp D7	'Burkholderia_sp'
1975	Hug2894AA	GCA 900215145	1564158	1564158	Geodermatophilus sabuli	'Geodermatophilus_sabuli'
1976	Hug2895AA	GCA 900215155	1415568	1415568	Marinobacter sp LV10R510 11A	'Marinobacter_sp'
1977	Hug2896AA	GCA 900215165	1286366	1286366	Pseudomonas sp LAMO17WK12 I5	'Pseudomonas_sp'
1978	Hug2897AA	GCA 900215175	1279028	1279028	Curtobacterium sp 314Chir4 1	'Curtobacterium_sp'
1979	Hug2898AA	GCA 900215185	1286371	1286371	Pseudomonas sp LAMO17WK12 I10	'Pseudomonas_sp'
1980	Hug289AA	GCA 900094565	293958	293958	Rhizobium lusitanum	'Rhizobium_lusitanum'
1981	Hug28AA	GCA 002883535	2070645	2070645	Pseudomonas sp FW306 2 2C D06B	'Pseudomonas_sp'
1982	Hug2900AA	GCA 001401695	1089444	1089444	Dickeya solani	'Dickeya_solani'
1983	Hug2901AA	GCA 900215205	1036182	1036182	Actinoplanes atraurantiacus	'Actinoplanes_atraurantiacus'
1984	Hug2902AA	GCA 900215215	51203	51203	Methanohalophilus euhalobius	'Methanohalophilus_euhalobius'
1985	Hug2905AA	GCA 900215245	294	294	Pseudomonas fluorescens	'Pseudomonas_fluorescens'
1986	Hug2906AA	GCA 900215255	1855304	1855304	Rhizobium sp AN5	'Rhizobium_sp'
1987	Hug2907AA	GCA 900215265	1413210	1413210	Orenia metallireducens	'Orenia_metallireducens'
1988	Hug2909AA	GCA 900215285	106592	106592	Ensifer adhaerens	'Ensifer_adhaerens'
1989	Hug290AA	GCA 900094575	108015	108015	Bradyrhizobium yuanmingense	'Bradyrhizobium_yuanmingense'
1990	Hug2910AA	GCA 900215295	1343891	1343891	Salinimicrobium sediminis	'Salinimicrobium_sediminis'
1991	Hug2911AA	GCA 001401705	1089444	1089444	Dickeya solani	'Dickeya_solani'
1992	Hug2912AA	GCA 900215305	1882786	1882786	Streptomyces sp OK228	'Streptomyces_sp'
1993	Hug2913AA	GCA 900215315	1323745	1323745	Rheinheimera tuosuensis	'Rheinheimera_tuosuensis'
1994	Hug2914AA	GCA 900215325	1945874	1945874	Fibrobacter sp UWB16	'Fibrobacter_sp'
1995	Hug2915AA	GCA 900215335	1476464	1476464	Pedobacter xixiisoli	'Pedobacter_xixiisoli'
1996	Hug2916AA	GCA 900215345	44577	44577	Nitrosomonas ureae	'Nitrosomonas_ureae'
1997	Hug2917AA	GCA 900215355	1247613	1247613	Pseudooceanicola antarcticus	'Pseudooceanicola_antarcticus'
1998	Hug2919AA	GCA 900215375	1378073	1378073	Enterobacter sp CC120223 11	'Enterobacter_sp'
[truncated: 1,242 more rows]

## Sheet: TableS4
Table S4: Re-analysis of the ZAV archaeal clone library from Burgess et al.
Phylum	Original proportion reported by Burgess et al.	New proportion
Aenigmarchaeota	-	0.011
Crenarchaeota	0.59	0.571
Euryarchaeota	0.07	-
Korarchaeota	0.21	0.209
Thaumarchaeota	-	0.132
Unclassified	0.13	0.077

## Sheet: TableS5
Table S5: Re-analysis of the ARK bacterial clone library from Burgess et al.
Phylum	Original proportion reported by Burgess et al.	New proportion
Aquificae	0.11	0.112
Bacteroidetes	0.38	0.383
Dictyoglomi	0.005	0.005
Proteobacteria	0.22	0.223
Thermotogae	-	0.131
Acidobacteria	0.01	0.01
Firmicutes	0.07	0.073
Aminicenantes	-	0.034
Unclassified	0.19	0.029

## Sheet: TableS6
Table S6: Re-analysis of the ZAV bacterial clone library from Burgess et al.
Phylum	Original proportion reported by Burgess et al.	New Proportion
Actinobacteria	-	0.003
Aquificae	0.03	0.03
Caldiserica	0.01	0.013
Chlorflexia	0.38	0.403
Deferribacteres	0.08	0.077
Dictyoglomi	0.02	0.02
Elusimicrobia	-	0.01
Nitrospirae	0.03	0.027
Proteobacteria	0.13	0.09
BRC1	0.003	0.003
Microgenomates	-	0.003
Armatimonadetes	0.06	0.063
Acidobacteria	0.013	0.013
Firmicutes	0.003	0.003
Atribacteria	-	0.04
Ignavibacteriales	-	0.027
Unclassified	0.24	0.173

## Sheet: TableS7
Table S7: Presence / Absence tables of inferred phyla observed in ARK between metagenome assembled genomes and different sequencing methods.
Domain	Phylum	Burgess_RDP	Sanger	Solexa	MAGs
Bacteria	Aquificae	+	+	+	+
Bacteria	Bacteroidetes	+	+	+	+
Bacteria	Candidatus Aminicenantes	+	+	+	+
Bacteria	Firmicutes	+	+	+	+
Bacteria	Proteobacteria	+	+	+	+
Bacteria	Thermotogae	+	+	+	+
Bacteria	Acidobacteria	+	+	+	-
Bacteria	Dictyoglomi	+	+	+	-
Archaea	Candidatus Korarchaeota	-	+	+	+
Archaea	Crenarchaeota	-	+	+	+
Archaea	Euryarchaeota	-	+	+	+
Archaea	Thaumarchaeota	-	+	+	+
Bacteria	Caldiserica	-	+	+	+
Bacteria	Thermodesulfobacteria	-	+	+	+
Archaea	Candidatus Bathyarchaeota	-	+	+	-
Archaea	Candidatus Lokiarchaeota	-	+	+	-
Archaea	Candidatus Micrarchaeota	-	+	+	-
Archaea	Candidatus Nanohaloarchaeota	-	+	+	-
Archaea	Candidatus Odinarchaeota	-	+	+	-
Archaea	Candidatus Parvarchaeota	-	+	+	-
Archaea	Candidatus Thorarchaeota	-	+	+	-
Archaea	Candidatus Woesearchaeota	-	+	+	-
Archaea	Nanoarchaeota	-	+	+	-
Bacteria	Actinobacteria	-	+	+	-
Bacteria	Armatimonadetes	-	+	+	-
Bacteria	Candidate division Zixibacteria	-	+	+	-
Bacteria	Candidatus Chisholmbacteria	-	+	+	-
Bacteria	Candidatus Cloacimonetes	-	+	+	-
Bacteria	Candidatus Desantisbacteria	-	+	+	-
Bacteria	Candidatus Edwardsbacteria	-	+	+	-
Bacteria	Candidatus Kryptonia	-	+	+	-
Bacteria	Candidatus Margulisbacteria	-	+	+	-
Bacteria	Candidatus Omnitrophica	-	+	+	-
Bacteria	Candidatus Portnoybacteria	-	+	+	-
Bacteria	Candidatus Riflebacteria	-	+	+	-
Bacteria	Candidatus Roizmanbacteria	-	+	+	-
Bacteria	Candidatus Rokubacteria	-	+	+	-
Bacteria	Candidatus Saccharibacteria	-	+	+	-
Bacteria	Candidatus Schekmanbacteria	-	+	+	-
Bacteria	Chlamydiae	-	+	+	-
Bacteria	Chloroflexi	-	+	+	-
Bacteria	Deferribacteres	-	+	+	-
Bacteria	Deinococcus-Thermus	-	+	+	-
Bacteria	Elusimicrobia	-	+	+	-
Bacteria	Fusobacteria	-	+	+	-
Bacteria	Gemmatimonadetes	-	+	+	-
Bacteria	Ignavibacteriae	-	+	+	-
Bacteria	Lentisphaerae	-	+	+	-
Bacteria	Nitrospinae	-	+	+	-
Bacteria	Nitrospirae	-	+	+	-
Bacteria	Planctomycetes	-	+	+	-
Bacteria	Spirochaetes	-	+	+	-
Bacteria	Synergistetes	-	+	+	-
Bacteria	Tenericutes	-	+	+	-
Bacteria	Verrucomicrobia	-	+	+	-
Bacteria	Cyanobacteria	-	+	+	-
Eukaryota	Apicomplexa	-	+	+	-
Eukaryota	Ascomycota	-	+	+	-
Eukaryota	Basidiomycota	-	+	+	-
Eukaryota	Mucoromycota	-	+	+	-
Viruses	Viruses	-	+	+	-
Archaea	Candidatus Aenigmarchaeota	-	-	+	-
Bacteria	Balneolaeota	-	-	+	-
Bacteria	Calditrichaeota	-	-	+	-
Bacteria	Candidate division CPR1	-	-	+	-
Bacteria	candidate division CPR2	-	-	+	-
Bacteria	Candidate division CPR3	-	-	+	-
Bacteria	Candidate division Hyd24-12	-	-	+	-
Bacteria	Candidate division KD3-62	-	-	+	-
Bacteria	Candidate division NC10	-	-	+	-
Bacteria	Candidate division WOR-3	-	-	+	-
Bacteria	Candidate division WWE3	-	-	+	-
Bacteria	Candidatus Abawacabacteria	-	-	+	-
Bacteria	Candidatus Acetothermia	-	-	+	-
Bacteria	Candidatus Adlerbacteria	-	-	+	-
Bacteria	Candidatus Amesbacteria	-	-	+	-
Bacteria	Candidatus Andersenbacteria	-	-	+	-
Bacteria	Candidatus Atribacteria	-	-	+	-
Bacteria	Candidatus Azambacteria	-	-	+	-
Bacteria	Candidatus Beckwithbacteria	-	-	+	-
Bacteria	Candidatus Berkelbacteria	-	-	+	-
Bacteria	Candidatus Blackburnbacteria	-	-	+	-
Bacteria	Candidatus Brennerbacteria	-	-	+	-
Bacteria	Candidatus Buchananbacteria	-	-	+	-
Bacteria	Candidatus Campbellbacteria	-	-	+	-
Bacteria	Candidatus Coatesbacteria	-	-	+	-
Bacteria	Candidatus Collierbacteria	-	-	+	-
Bacteria	Candidatus Colwellbacteria	-	-	+	-
Bacteria	Candidatus Curtissbacteria	-	-	+	-
Bacteria	Candidatus Dadabacteria	-	-	+	-
Bacteria	Candidatus Daviesbacteria	-	-	+	-
Bacteria	Candidatus Delongbacteria	-	-	+	-
Bacteria	Candidatus Doudnabacteria	-	-	+	-
Bacteria	Candidatus Eisenbacteria	-	-	+	-
Bacteria	Candidatus Falkowbacteria	-	-	+	-
Bacteria	Candidatus Firestonebacteria	-	-	+	-
Bacteria	Candidatus Fischerbacteria	-	-	+	-
Bacteria	Candidatus Fraserbacteria	-	-	+	-
Bacteria	Candidatus Giovannonibacteria	-	-	+	-
Bacteria	Candidatus Glassbacteria	-	-	+	-
Bacteria	Candidatus Gottesmanbacteria	-	-	+	-
Bacteria	Candidatus Gracilibacteria	-	-	+	-
Bacteria	Candidatus Handelsmanbacteria	-	-	+	-
Bacteria	Candidatus Harrisonbacteria	-	-	+	-
Bacteria	Candidatus Hydrogenedentes	-	-	+	-
Bacteria	Candidatus Jacksonbacteria	-	-	+	-
Bacteria	Candidatus Jorgensenbacteria	-	-	+	-
Bacteria	Candidatus Kaiserbacteria	-	-	+	-
Bacteria	Candidatus Kerfeldbacteria	-	-	+	-
Bacteria	Candidatus Komeilibacteria	-	-	+	-
Bacteria	Candidatus Kuenenbacteria	-	-	+	-
Bacteria	Candidatus Latescibacteria	-	-	+	-
Bacteria	Candidatus Levybacteria	-	-	+	-
Bacteria	Candidatus Lindowbacteria	-	-	+	-
Bacteria	Candidatus Liptonbacteria	-	-	+	-
Bacteria	Candidatus Lloydbacteria	-	-	+	-
Bacteria	Candidatus Magasanikbacteria	-	-	+	-
Bacteria	Candidatus Marinimicrobia	-	-	+	-
Bacteria	Candidatus Microgenomates	-	-	+	-
Bacteria	Candidatus Moranbacteria	-	-	+	-
Bacteria	Candidatus Nealsonbacteria	-	-	+	-
Bacteria	Candidatus Niyogibacteria	-	-	+	-
Bacteria	Candidatus Nomurabacteria	-	-	+	-
Bacteria	Candidatus Pacebacteria	-	-	+	-
Bacteria	Candidatus Parcubacteria	-	-	+	-
Bacteria	Candidatus Peregrinibacteria	-	-	+	-
Bacteria	Candidatus Poribacteria	-	-	+	-
Bacteria	Candidatus Raymondbacteria	-	-	+	-
Bacteria	Candidatus Ryanbacteria	-	-	+	-
Bacteria	Candidatus Shapirobacteria	-	-	+	-
Bacteria	Candidatus Spechtbacteria	-	-	+	-
Bacteria	Candidatus Staskawiczbacteria	-	-	+	-
Bacteria	Candidatus Sungbacteria	-	-	+	-
Bacteria	Candidatus Tagabacteria	-	-	+	-
Bacteria	Candidatus Taylorbacteria	-	-	+	-
Bacteria	Candidatus Tectomicrobia	-	-	+	-
Bacteria	Candidatus Terrybacteria	-	-	+	-
Bacteria	Candidatus Uhrbacteria	-	-	+	-
Bacteria	Candidatus Vogelbacteria	-	-	+	-
Bacteria	Candidatus Wallbacteria	-	-	+	-
Bacteria	Candidatus Wildermuthbacteria	-	-	+	-
Bacteria	Candidatus Wirthbacteria	-	-	+	-
Bacteria	Candidatus Woesebacteria	-	-	+	-
Bacteria	Candidatus Wolfebacteria	-	-	+	-
Bacteria	Candidatus Woykebacteria	-	-	+	-
Bacteria	Candidatus Yanofskybacteria	-	-	+	-
Bacteria	Candidatus Yonathbacteria	-	-	+	-
Bacteria	Candidatus Zambryskibacteria	-	-	+	-
Bacteria	Chlorobi	-	-	+	-
Bacteria	Chrysiogenetes	-	-	+	-
Bacteria	Fibrobacteres	-	-	+	-
Bacteria	Kiritimatiellaeota	-	-	+	-
Eukaryota	Bacillariophyta	-	-	+	-
Eukaryota	Blastocladiomycota	-	-	+	-
Eukaryota	Chlorophyta	-	-	+	-
Eukaryota	Chromerida	-	-	+	-
Eukaryota	Chytridiomycota	-	-	+	-
Eukaryota	Cryptomycota	-	-	+	-
Eukaryota	Euglenida	-	-	+	-
Eukaryota	Eustigmatophyceae	-	-	+	-
Eukaryota	Microsporidia	-	-	+	-
Eukaryota	Neocallimastigomycota	-	-	+	-
Eukaryota	Phaeophyceae	-	-	+	-
Eukaryota	Zoopagomycota	-	-	+	-
Eukaryota	Xanthophyceae	-	-	+	-

## Sheet: TableS8
Table S8: Presence / Absence tables of inferred phyla observed in ZAV between metagenome assembled genomes and different sequencing methods.
Domain	Phylum	Burgess_RDP	Sanger	Solexa	MAGs
Archaea	Candidatus Korarchaeota	+	+	+	+
Archaea	Crenarchaeota	+	+	+	+
Bacteria	Aquificae	+	+	+	+
Bacteria	Caldiserica	+	+	+	+
Bacteria	Chloroflexi	+	+	+	+
Bacteria	Deferribacteres	+	+	+	+
Bacteria	Dictyoglomi	+	+	+	+
Bacteria	Nitrospirae	+	+	+	+
Bacteria	Proteobacteria	+	+	+	+
Archaea	Candidatus Bathyarchaeota	-	+	+	+
Bacteria	Bacteroidetes	-	+	+	+
Bacteria	Thermodesulfobacteria	-	+	+	+
Bacteria	Thermotogae	-	+	+	+
Archaea	Candidatus Aenigmarchaeota	+	+	+	-
Archaea	Thaumarchaeota	+	+	+	-
Bacteria	Acidobacteria	+	+	+	-
Bacteria	Actinobacteria	+	+	+	-
Bacteria	Armatimonadetes	+	+	+	-
Bacteria	Candidatus Atribacteria	+	+	+	-
Bacteria	Elusimicrobia	+	+	+	-
Bacteria	Firmicutes	+	+	+	-
Bacteria	Ignavibacteriae	+	+	+	-
Bacteria	BRC1	+	-	-	-
Bacteria	Microgenomates	+	-	-	-
Archaea	Candidatus Lokiarchaeota	-	+	+	-
Archaea	Candidatus Micrarchaeota	-	+	+	-
Archaea	Candidatus Odinarchaeota	-	+	+	-
Archaea	Candidatus Thorarchaeota	-	+	+	-
Archaea	Candidatus Woesearchaeota	-	+	+	-
Archaea	Euryarchaeota	-	+	+	-
Bacteria	Balneolaeota	-	+	+	-
Bacteria	Calditrichaeota	-	+	+	-
Bacteria	Candidate division CPR3	-	+	+	-
Bacteria	Candidate division KD3-62	-	+	+	-
Bacteria	Candidate division NC10	-	+	+	-
Bacteria	Candidate division WOR-3	-	+	+	-
Bacteria	Candidate division WWE3	-	+	+	-
Bacteria	Candidate division Zixibacteria	-	+	+	-
Bacteria	Candidatus Acetothermia	-	+	+	-
Bacteria	Candidatus Amesbacteria	-	+	+	-
Bacteria	Candidatus Aminicenantes	-	+	+	-
Bacteria	Candidatus Andersenbacteria	-	+	+	-
Bacteria	Candidatus Azambacteria	-	+	+	-
Bacteria	Candidatus Beckwithbacteria	-	+	+	-
Bacteria	Candidatus Berkelbacteria	-	+	+	-
Bacteria	Candidatus Buchananbacteria	-	+	+	-
Bacteria	Candidatus Cloacimonetes	-	+	+	-
Bacteria	Candidatus Coatesbacteria	-	+	+	-
Bacteria	Candidatus Curtissbacteria	-	+	+	-
Bacteria	Candidatus Dadabacteria	-	+	+	-
Bacteria	Candidatus Desantisbacteria	-	+	+	-
Bacteria	Candidatus Doudnabacteria	-	+	+	-
Bacteria	Candidatus Eisenbacteria	-	+	+	-
Bacteria	Candidatus Fischerbacteria	-	+	+	-
Bacteria	Candidatus Giovannonibacteria	-	+	+	-
Bacteria	Candidatus Glassbacteria	-	+	+	-
Bacteria	Candidatus Gottesmanbacteria	-	+	+	-
Bacteria	Candidatus Handelsmanbacteria	-	+	+	-
Bacteria	Candidatus Hydrogenedentes	-	+	+	-
Bacteria	Candidatus Jorgensenbacteria	-	+	+	-
Bacteria	Candidatus Kaiserbacteria	-	+	+	-
Bacteria	Candidatus Kryptonia	-	+	+	-
Bacteria	Candidatus Latescibacteria	-	+	+	-
Bacteria	Candidatus Levybacteria	-	+	+	-
Bacteria	Candidatus Magasanikbacteria	-	+	+	-
Bacteria	Candidatus Margulisbacteria	-	+	+	-
Bacteria	Candidatus Marinimicrobia	-	+	+	-
Bacteria	Candidatus Nomurabacteria	-	+	+	-
Bacteria	Candidatus Omnitrophica	-	+	+	-
Bacteria	Candidatus Pacebacteria	-	+	+	-
Bacteria	Candidatus Parcubacteria	-	+	+	-
Bacteria	Candidatus Peregrinibacteria	-	+	+	-
Bacteria	Candidatus Riflebacteria	-	+	+	-
Bacteria	Candidatus Roizmanbacteria	-	+	+	-
Bacteria	Candidatus Rokubacteria	-	+	+	-
Bacteria	Candidatus Saccharibacteria	-	+	+	-
Bacteria	Candidatus Schekmanbacteria	-	+	+	-
Bacteria	Candidatus Shapirobacteria	-	+	+	-
Bacteria	Candidatus Staskawiczbacteria	-	+	+	-
Bacteria	Candidatus Tectomicrobia	-	+	+	-
Bacteria	Candidatus Uhrbacteria	-	+	+	-
Bacteria	Candidatus Wildermuthbacteria	-	+	+	-
Bacteria	Candidatus Woesebacteria	-	+	+	-
Bacteria	Candidatus Woykebacteria	-	+	+	-
Bacteria	Chlamydiae	-	+	+	-
Bacteria	Chlorobi	-	+	+	-
Bacteria	Cyanobacteria	-	+	+	-
Bacteria	Deinococcus-Thermus	-	+	+	-
Bacteria	Fusobacteria	-	+	+	-
Bacteria	Gemmatimonadetes	-	+	+	-
Bacteria	Lentisphaerae	-	+	+	-
Bacteria	Nitrospinae	-	+	+	-
Bacteria	Planctomycetes	-	+	+	-
Bacteria	Spirochaetes	-	+	+	-
Bacteria	Synergistetes	-	+	+	-
Bacteria	Unclassified Bacteria	-	+	-	-
Bacteria	Verrucomicrobia	-	+	+	-
Eukaryota	Ascomycota	-	+	+	-
Eukaryota	Chlorophyta	-	+	+	-
Eukaryota	Mucoromycota	-	+	+	-
Archaea	Candidatus Nanohaloarchaeota	-	-	+	-
Archaea	Candidatus Parvarchaeota	-	-	+	-
Archaea	Nanoarchaeota	-	-	+	-
Bacteria	Candidatus Harrisonbacteria	-	-	+	-
Eukaryota	Apicomplexa	-	-	+	-
Eukaryota	Bacillariophyta	-	-	+	-
Eukaryota	Basidiomycota	-	-	+	-
Eukaryota	Blastocladiomycota	-	-	+	-
Eukaryota	Chromerida	-	-	+	-
Eukaryota	Chytridiomycota	-	-	+	-
Eukaryota	Colponemidia	-	-	+	-
Eukaryota	Cryptomycota	-	-	+	-
Eukaryota	Euglenida	-	-	+	-
Eukaryota	Eustigmatophyceae	-	-	+	-
Eukaryota	Microsporidia	-	-	+	-
Eukaryota	Neocallimastigomycota	-	-	+	-
Eukaryota	Phaeophyceae	-	-	+	-
Eukaryota	Xanthophyceae	-	-	+	-
Eukaryota	Zoopagomycota	-	-	+	-
Viruses	Viruses	-	-	+	-

## Sheet: TableS9
Table S9: Pairwise average nucleotide identities for the genera Desulfurella.
	ARK-08	ZAV-10	D. acetivorans	D. mutipotens	D. amilsii
ARK-08	----------	96.55	96.92	96.97	77.28
ZAV-10	96.79	----------	97.6	97.83	77.85
D. acetivorans	96.79	97.41	----------	98.05	78.54
D. mutipotens	97.27	97.61	98.07	----------	78.57
D. amilsii	77.38	77.79	78.36	78.33	----------

## Sheet: TableS10
Table S10: Pairwise average nucleotide identities for the genera Sulfurihydrogenibium.
	ARK-13	ZAV-16	S. azorense	S. subterraneum	S. yellowstonense	S. sp YO3AOP
ARK-13	----------	97.18	75.52	75.46	68.98	69.13
ZAV-16	97.19	----------	75.94	75.92	69.18	69.69
S. azorense	75.9	76.01	----------	86.58	69.21	69.55
S. subterraneum	75.96	75.84	86.53	----------	69.39	69.89
S. yellowstonense	69.11	68.96	69.6	69.67	----------	90.58
S. sp YO3AOP	69.1	69.09	69.39	69.92	90.5	----------
_x000C_

[truncated: 6 more sheets: TableS11, TableS12, TableS13, TableS14, TableS15, TableS16]
